# Supplementary material for: Sediment delivery to sustain the Ganges-Brahmaputra delta under climate change and anthropogenic impacts
Source: Nat Commun. 2023 Apr 27;14:2429. doi: 10.1038/s41467-023-38057-9 (PMC10140268; doi:10.1038/s41467-023-38057-9)
Supplement: Supplementary file 2 — Source Data [file 41467_2023_38057_MOESM2_ESM.xlsx]

## Sheet: Sheet1
Order	Depth (m)	Physiographic Region	Mean [Sr] (ppm)	0.49-0.69 μm (t)	0.69-0.98 μm (t)	0.98-1.38 μm (t)	1.38-1.95 μm (t)	1.95-2.76 μm (t)	2.76-3.9 μm (t)	3.9-5.5 μm (t)	5.5-7.8 μm (t)	7.8-11.1 μm (t)	11.1-15.6 μm (t)	15.6-22.1 μm (t)	22.1-31.3 μm (t)	31.3-44.2 μm (t)	44.2-62.5 μm (t)	62.5-88 μm (t)	88-125 μm (t)	125-177 μm (t)	177-250 μm (t)	250-354 μm (t)	354-500 μm (t)	500-1000 μm (t)	Samples (n)	Volume (km3)	% Vol. of Physiogr. Region	% of Total Volume	Mean Bulk Density (t/m3)	Total Mass (t)
1	0-5	Ganges_Up_1of3	85.3113			539941	1.02308e+08	3.88686e+08	6.88444e+08	9.69261e+08	1.20927e+09	1.40851e+09	1.56343e+09	1.65993e+09	1.68092e+09	1.62062e+09	1.52144e+09	1.5766e+09	1.97865e+09	2.77136e+09	3.82097e+09	4.44529e+09	3.92561e+09	3.76396e+09	13	23.3972	15.7316	0.00457007	1.5	3.50958e+10
2	5-10	Ganges_Up_1of3	93.825				1.01314e+08	5.0145e+08	9.11316e+08	1.36983e+09	1.95647e+09	2.69921e+09	3.48412e+09	3.99974e+09	3.90764e+09	3.18052e+09	2.25119e+09	1.77663e+09	2.09047e+09	2.49837e+09	2.10848e+09	1.07195e+09	2.31905e+08	682826	4	22.7609	15.3037	0.00444577	1.5	3.41413e+10
3	10-15	Ganges_Up_1of3	83.46			8.61364e+06	1.68219e+08	4.63364e+08	7.33727e+08	9.55105e+08	1.13926e+09	1.31892e+09	1.50098e+09	1.63855e+09	1.64713e+09	1.46385e+09	1.15884e+09	9.83144e+08	1.28437e+09	2.41555e+09	3.84065e+09	4.36427e+09	3.5029e+09	3.08099e+09	5	21.1123	14.1953	0.00412377	1.5	3.16684e+10
4	15-20	Ganges_Up_1of3	86.61				5.90512e+07	2.33399e+08	4.22055e+08	6.29365e+08	8.79877e+08	1.16237e+09	1.39815e+09	1.45454e+09	1.32368e+09	1.12689e+09	1.06181e+09	1.24751e+09	1.57264e+09	1.6696e+09	2.84898e+09	4.78273e+09	4.2668e+09	1.91366e+09	2	18.7021	12.5747	0.00365299	1.5	2.80531e+10
5	20-25	Ganges_Up_1of3	68.55				7.55091e+07	2.6673e+08	4.73691e+08	6.83255e+08	9.0214e+08	1.12969e+09	1.32352e+09	1.40244e+09	1.30256e+09	1.0362e+09	7.20654e+08	5.76131e+08	8.61541e+08	1.66973e+09	2.65268e+09	3.116e+09	2.68241e+09	2.52032e+09	5	15.5968	10.4868	0.00304645	1.5	2.33952e+10
6	25-30	Ganges_Up_1of3	NaN					1.6257e+07	4.84237e+07	7.21282e+07	9.03303e+07	1.05545e+08	1.23513e+08	1.53811e+08	2.02829e+08	2.60438e+08	3.1247e+08	4.05907e+08	7.18945e+08	1.4719e+09	2.58234e+09	3.41645e+09	3.26663e+09	3.28911e+09	3	11.0247	7.41268	0.0021534	1.5	1.6537e+10
7	30-35	Ganges_Up_1of3	90.82				5.75645e+07	1.97752e+08	3.35943e+08	4.43259e+08	5.48806e+08	6.79114e+08	8.36537e+08	9.63076e+08	9.62786e+08	7.98596e+08	6.09311e+08	6.77693e+08	1.12466e+09	1.68865e+09	1.88724e+09	1.53013e+09	9.00011e+08	4.86695e+08	2	9.20488	6.18909	0.00179795	1.6	1.47278e+10
8	0-5	Ganges_Mid_2of3	91.4102	1.51155e+06		1.08766e+06	1.67484e+08	5.09025e+08	7.52083e+08	1.14377e+09	1.23143e+09	1.28522e+09	1.44312e+09	1.44671e+09	1.30378e+09	1.08009e+09	9.07718e+08	1.22128e+09	2.54881e+09	4.60817e+09	6.03701e+09	5.71016e+09	3.9574e+09	2.72518e+09	61	25.3874	6.61768	0.0049588	1.5	3.8081e+10
9	5-10	Ganges_Mid_2of3	82.4209				1.36286e+08	4.31588e+08	7.468e+08	1.05156e+09	1.32182e+09	1.52024e+09	1.61559e+09	1.52155e+09	1.24487e+09	1.03606e+09	1.31864e+09	2.7943e+09	5.06747e+09	6.43006e+09	5.65853e+09	3.52115e+09	1.64835e+09	1.01618e+09	13	25.3874	6.61768	0.0049588	1.5	3.8081e+10
10	10-15	Ganges_Mid_2of3	78.3123				4.4265e+07	1.64809e+08	2.84173e+08	4.04261e+08	5.35697e+08	6.80252e+08	8.53437e+08	9.8002e+08	9.7328e+08	9.81556e+08	1.30703e+09	2.72455e+09	5.41737e+09	7.61063e+09	7.1951e+09	4.57374e+09	2.07978e+09	1.27109e+09	16	25.3874	6.61768	0.0049588	1.5	3.8081e+10
11	15-20	Ganges_Mid_2of3	87.1338				3.01432e+08	9.15354e+08	9.23821e+08	7.49414e+08	6.2099e+08	7.52307e+08	1.52097e+09	1.29471e+09	6.68071e+08	3.93688e+08	7.1374e+08	2.4204e+09	5.50211e+09	7.78168e+09	7.10852e+09	4.20738e+09	1.61903e+09	5.87447e+08	12	25.3874	6.61768	0.0049588	1.5	3.8081e+10
12	20-25	Ganges_Mid_2of3	85.0092				2.39261e+07	7.38769e+07	1.28012e+08	1.77032e+08	2.29355e+08	4.20595e+08	1.54427e+09	1.61014e+09	9.49486e+08	3.3559e+08	2.26339e+08	1.05585e+09	3.59804e+09	7.00869e+09	8.67765e+09	6.99196e+09	3.61437e+09	1.41588e+09	16	25.3874	6.61768	0.0049588	1.5	3.8081e+10
13	25-30	Ganges_Mid_2of3	86.9747				2.11362e+07	1.1211e+08	2.39001e+08	3.82279e+08	5.64582e+08	1.11138e+09	1.13949e+09	1.03032e+09	7.83368e+08	5.32512e+08	5.75754e+08	1.42656e+09	3.52858e+09	6.44148e+09	8.00462e+09	6.69145e+09	3.75362e+09	1.7428e+09	18	25.3874	6.61768	0.0049588	1.5	3.8081e+10
14	30-35	Ganges_Mid_2of3	86.2586				2.27683e+07	1.12987e+08	2.19632e+08	3.37377e+08	4.5508e+08	5.68699e+08	6.61186e+08	6.78739e+08	5.40246e+08	3.31245e+08	3.44489e+08	1.23772e+09	4.16803e+09	8.28842e+09	1.0141e+10	7.84192e+09	3.7237e+09	9.46561e+08	10	25.3874	6.61768	0.0049588	1.6	4.06198e+10
15	35-40	Ganges_Mid_2of3	90.255				478076	9.903e+06	1.68929e+07	2.37655e+07	2.40384e+07	4.03903e+07	1.12231e+08	2.09913e+08	1.92424e+08	1.06423e+08	4.29604e+08	1.78902e+09	5.00808e+09	8.98065e+09	1.03751e+10	7.77024e+09	3.82563e+09	1.70495e+09	12	25.3874	6.61768	0.0049588	1.6	4.06198e+10
16	40-45	Ganges_Mid_2of3	89.6475						7.70189e+08	7.33722e+08	3.97305e+08	1.89818e+08	1.82894e+08	2.71868e+08	2.83901e+08	2.12666e+08	3.98764e+08	1.49871e+09	4.34301e+09	8.03315e+09	9.72994e+09	7.81018e+09	4.13947e+09	1.67349e+09	16	25.4182	6.62571	0.00496482	1.6	4.06691e+10
17	45-50	Ganges_Mid_2of3	90.37	384970			7.04368e+07	2.2771e+08	3.85243e+08	5.57651e+08	7.23727e+08	8.68759e+08	9.80983e+08	1.06288e+09	1.06938e+09	9.78957e+08	8.54724e+08	1.35528e+09	3.22028e+09	6.12511e+09	8.18126e+09	7.75519e+09	5.24186e+09	3.21996e+09	19	25.2234	6.57494	0.00492677	1.7	4.28798e+10
18	50-55	Ganges_Mid_2of3	92.77			829331	4.36436e+07	1.38015e+08	2.34632e+08	3.04434e+08	3.42343e+08	3.59314e+08	4.02582e+08	4.82351e+08	5.25663e+08	4.62876e+08	4.17509e+08	8.51065e+08	2.90265e+09	6.40098e+09	9.15662e+09	8.93498e+09	6.05888e+09	3.44761e+09	12	24.3923	6.35831	0.00476444	1.7	4.1467e+10
19	55-60	Ganges_Mid_2of3	94.0346			2.22399e+06	6.20107e+07	7.76044e+08	6.95607e+08	5.62238e+08	4.7368e+08	4.25545e+08	4.24682e+08	4.53504e+08	4.62578e+08	4.08405e+08	3.46134e+08	7.50202e+08	2.39476e+09	5.26245e+09	7.70692e+09	7.88374e+09	5.79249e+09	4.19335e+09	16	22.9862	5.99178	0.00448979	1.7	3.90766e+10
20	60-65	Ganges_Mid_2of3	94.8621				2.60351e+07	2.26146e+08	9.85145e+08	7.68368e+08	5.76044e+08	4.62798e+08	7.75321e+08	9.18712e+08	6.59745e+08	2.74573e+08	2.16208e+08	7.16639e+08	2.27074e+09	4.65976e+09	6.77405e+09	7.20466e+09	5.65227e+09	4.58944e+09	18	20.9759	5.46776	0.00409713	1.8	3.77567e+10
21	65-70	Ganges_Mid_2of3	101.823				2.08481e+07	5.98845e+07	9.4891e+07	1.31364e+08	1.66154e+08	1.92485e+08	2.29779e+08	2.7513e+08	3.20508e+08	3.14663e+08	2.96186e+08	4.93854e+08	1.24727e+09	3.06987e+09	5.65849e+09	7.19731e+09	6.32359e+09	5.67511e+09	17	17.6485	4.60042	0.00344721	1.8	3.17674e+10
22	70-75	Ganges_Mid_2of3	102.316			1.351e+07	8.55556e+07	1.79337e+08	2.56356e+08	3.0415e+08	3.26604e+08	3.23205e+08	3.0383e+08	2.74182e+08	2.44785e+08	2.17169e+08	2.0901e+08	2.88731e+08	6.30988e+08	1.67713e+09	3.53325e+09	5.23535e+09	5.50421e+09	6.67382e+09	11	14.6007	3.80593	0.00285188	1.8	2.62812e+10
23	75-80	Ganges_Mid_2of3	101.572				3.05127e+07	3.84213e+08	5.55353e+08	5.234e+08	4.87535e+08	4.51542e+08	4.19967e+08	3.88339e+08	3.6482e+08	3.58446e+08	3.46739e+08	3.02468e+08	3.41836e+08	8.44831e+08	2.11379e+09	3.7219e+09	4.48436e+09	6.06947e+09	16	12.3275	3.21339	0.00240788	1.8	2.21895e+10
24	80-85	Ganges_Mid_2of3	97.47				1.26765e+07	3.82248e+07	6.48583e+07	9.25412e+07	5.76824e+08	4.05605e+08	2.73732e+08	2.21908e+08	2.53358e+08	2.9283e+08	2.934e+08	3.64443e+08	7.28224e+08	1.58681e+09	2.7937e+09	3.57722e+09	3.275e+09	3.36041e+09	14	10.1177	2.63735	0.00197624	1.8	1.82118e+10
25	85-90	Ganges_Mid_2of3	94.6				2.3977e+07	7.32146e+07	4.59718e+08	6.65721e+08	5.18892e+08	4.18672e+08	3.7618e+08	3.67089e+08	3.61292e+08	3.42617e+08	3.18954e+08	3.33547e+08	4.80909e+08	8.41001e+08	1.34759e+09	1.71841e+09	1.67449e+09	1.98958e+09	14	6.83992	1.78295	0.00133601	1.8	1.23119e+10
26	0-5	Ganges_Low_3of3	99.8565				7.86753e+07	2.96309e+08	5.2007e+08	7.47726e+08	9.76646e+08	1.19328e+09	1.37101e+09	1.45894e+09	1.40243e+09	1.22806e+09	1.10652e+09	1.46286e+09	2.53763e+09	3.80003e+09	4.27212e+09	3.54907e+09	2.21353e+09	1.56105e+09	60	19.8506	5.56878	0.00387733	1.5	2.9776e+10
27	5-10	Ganges_Low_3of3	91.2867				1.45333e+08	5.45188e+08	9.68372e+08	1.40467e+09	1.85164e+09	2.27647e+09	2.606e+09	2.73548e+09	2.60494e+09	2.26758e+09	2.02856e+09	2.16018e+09	2.43974e+09	2.32864e+09	1.6966e+09	9.34081e+08	4.3784e+08	3.44635e+08	15	19.8506	5.56878	0.00387733	1.5	2.9776e+10
28	10-15	Ganges_Low_3of3	99.7543				1.09063e+08	3.92099e+08	6.76384e+08	9.61697e+08	1.25503e+09	1.55317e+09	1.82257e+09	2.00033e+09	2.01345e+09	1.88695e+09	1.84291e+09	2.1757e+09	2.86089e+09	3.3647e+09	3.10333e+09	2.11632e+09	1.0599e+09	5.81482e+08	18	19.8506	5.56878	0.00387733	1.5	2.9776e+10
29	15-20	Ganges_Low_3of3	88.7264				1.34587e+08	4.13421e+08	6.68975e+08	9.10999e+08	1.1373e+09	1.33572e+09	1.46399e+09	1.47589e+09	1.37646e+09	1.3334e+09	1.52983e+09	2.33375e+09	3.77314e+09	4.71866e+09	3.96619e+09	2.11616e+09	7.20532e+08	3.66941e+08	16	19.8506	5.56878	0.00387733	1.5	2.9776e+10
30	20-25	Ganges_Low_3of3	89.963				1.39336e+08	4.94942e+08	8.3361e+08	1.17223e+09	1.51748e+09	1.84809e+09	2.10494e+09	2.22599e+09	2.21028e+09	2.15508e+09	2.26142e+09	2.60246e+09	2.94596e+09	2.85195e+09	2.15866e+09	1.22202e+09	5.56591e+08	4.74936e+08	20	19.8506	5.56878	0.00387733	1.5	2.9776e+10
31	25-30	Ganges_Low_3of3	104.827				1.19548e+08	4.60619e+08	8.22046e+08	1.19761e+09	1.58513e+09	1.9556e+09	2.25203e+09	2.38395e+09	2.27475e+09	1.93474e+09	1.63676e+09	1.92834e+09	2.70688e+09	3.14262e+09	2.65243e+09	1.59337e+09	7.0432e+08	4.25217e+08	11	19.8506	5.56878	0.00387733	1.5	2.9776e+10
32	30-35	Ganges_Low_3of3	97.156				1.04462e+08	3.85061e+08	6.80996e+08	9.92901e+08	1.32317e+09	1.62634e+09	1.82027e+09	1.82424e+09	1.65281e+09	1.4302e+09	1.73919e+09	2.89343e+09	4.2088e+09	4.51452e+09	3.47454e+09	1.90712e+09	7.85825e+08	3.97166e+08	9	19.8506	5.56878	0.00387733	1.6	3.1761e+10
33	35-40	Ganges_Low_3of3	97.4725				4.26313e+07	1.70494e+08	3.05068e+08	4.47536e+08	5.98748e+08	7.62249e+08	9.07269e+08	1.00265e+09	1.0624e+09	1.2445e+09	1.81661e+09	2.98946e+09	4.39052e+09	5.11893e+09	4.64825e+09	3.31213e+09	1.86381e+09	1.07779e+09	11	19.8506	5.56878	0.00387733	1.6	3.1761e+10
34	40-45	Ganges_Low_3of3	97.5883	611578			7.81026e+07	2.50431e+08	4.07091e+08	5.72574e+08	7.59458e+08	9.34376e+08	1.0865e+09	1.18112e+09	1.18434e+09	1.21721e+09	1.49001e+09	2.27346e+09	3.7342e+09	5.16179e+09	5.23142e+09	3.67173e+09	1.76245e+09	7.64154e+08	13	19.8506	5.56878	0.00387733	1.6	3.1761e+10
35	45-50	Ganges_Low_3of3	93.3622				5.2081e+07	2.37847e+08	4.26901e+08	6.28705e+08	8.51354e+08	1.10361e+09	1.36067e+09	1.54705e+09	1.57518e+09	1.4763e+09	1.58343e+09	2.3597e+09	3.81828e+09	5.05827e+09	4.98773e+09	3.5936e+09	1.93157e+09	1.15381e+09	19	19.8506	5.56878	0.00387733	1.7	3.37461e+10
36	50-55	Ganges_Low_3of3	98.3525				1.71807e+07	8.89e+07	1.63534e+08	2.39648e+08	3.29413e+08	4.41494e+08	5.98246e+08	7.6708e+08	8.14202e+08	6.87377e+08	6.35294e+08	1.29457e+09	3.18323e+09	5.70536e+09	7.05087e+09	6.02961e+09	3.58832e+09	2.11176e+09	8	19.8506	5.56878	0.00387733	1.7	3.37461e+10
37	55-60	Ganges_Low_3of3	103.686				4.04475e+07	1.37111e+08	2.31973e+08	3.0798e+08	3.60866e+08	3.99702e+08	4.60142e+08	5.29119e+08	5.67262e+08	5.74859e+08	6.87835e+08	1.39125e+09	3.16794e+09	5.51282e+09	6.86714e+09	6.12532e+09	3.93005e+09	2.46182e+09	15	19.8551	5.57003	0.0038782	1.7	3.37536e+10
38	60-65	Ganges_Low_3of3	100.182						4.45828e+06	7.95632e+06	9.12233e+06	1.2e+07	5.91189e+07	1.60191e+08	2.5312e+08	2.32066e+08	1.76131e+08	7.65494e+08	2.94437e+09	6.72203e+09	9.93067e+09	9.8563e+09	6.53483e+09	3.33365e+09	12	22.7786	6.39018	0.00444924	1.8	4.10015e+10
39	65-70	Ganges_Low_3of3	101.753				2.72312e+07	1.19316e+08	2.24952e+08	3.4645e+08	4.77352e+08	6.05918e+08	7.27329e+08	8.31134e+08	8.46377e+08	7.19549e+08	5.87813e+08	9.82533e+08	2.65697e+09	5.52129e+09	7.91352e+09	7.94153e+09	5.66119e+09	3.85164e+09	16	22.2456	6.24065	0.00434513	1.8	4.00421e+10
40	70-75	Ganges_Low_3of3	103.532						2.65359e+06	1.98651e+07	2.62512e+07	2.57091e+07	5.08955e+07	1.34231e+08	2.30646e+08	2.46173e+08	2.12188e+08	5.00324e+08	2.05595e+09	5.21434e+09	8.41103e+09	9.14626e+09	6.83502e+09	4.62713e+09	7	20.9659	5.88166	0.00409518	1.8	3.77387e+10
41	75-80	Ganges_Low_3of3	105.506				4.34622e+07	1.69011e+08	3.07962e+08	4.48179e+08	5.56122e+08	6.12641e+08	6.10761e+08	5.92759e+08	5.38516e+08	4.23245e+08	3.48936e+08	7.43928e+08	2.2294e+09	4.80305e+09	7.05908e+09	7.16544e+09	5.00138e+09	2.95992e+09	10	19.2299	5.39464	0.00375608	1.8	3.46138e+10
42	80-85	Ganges_Low_3of3	107.208				2.0654e+07	9.3476e+07	1.74862e+08	2.7401e+08	3.85919e+08	4.87486e+08	5.73199e+08	6.24842e+08	6.18055e+08	5.31307e+08	4.20644e+08	6.48134e+08	1.67956e+09	3.83383e+09	6.21593e+09	6.83427e+09	4.99704e+09	3.07971e+09	8	17.4961	4.90825	0.00341743	1.8	3.14929e+10
43	85-90	Ganges_Low_3of3	109.688	1.95914e+06			2.01107e+08	5.35077e+08	8.04817e+08	1.12248e+09	1.48591e+09	1.80757e+09	1.97479e+09	1.90504e+09	1.60514e+09	1.16945e+09	7.30467e+08	4.9081e+08	6.89208e+08	1.55431e+09	2.76141e+09	3.50754e+09	3.09461e+09	2.52058e+09	4	15.5346	4.35799	0.0030343	1.8	2.79623e+10
44	90-95	Ganges_Low_3of3	109.49																						5	0	0	0	0	0
45	0-5	Jamuna_Up_1of6	92.696				2.23577e+07	1.31056e+08	2.72016e+08	4.22115e+08	5.72974e+08	7.12125e+08	8.37502e+08	9.30579e+08	9.71974e+08	9.68654e+08	1.00359e+09	1.22787e+09	1.72881e+09	2.39915e+09	2.94924e+09	3.07469e+09	2.67388e+09	2.95889e+09	22	15.905	22.9062	0.00310665	1.5	2.38575e+10
46	5-10	Jamuna_Up_1of6	97.8297				5.42025e+06	4.39615e+07	9.53942e+07	1.70914e+08	2.5286e+08	3.31812e+08	4.02686e+08	4.60746e+08	4.81161e+08	4.43634e+08	4.08468e+08	6.00485e+08	1.29731e+09	2.5932e+09	3.96485e+09	4.41477e+09	3.55565e+09	2.95719e+09	9	14.987	21.5841	0.00292734	1.5	2.24805e+10
47	10-15	Jamuna_Up_1of6	107.002				286496	1.64631e+07	4.24294e+07	7.79126e+07	1.13162e+08	1.52441e+08	1.97538e+08	2.57368e+08	3.38061e+08	4.16001e+08	4.85772e+08	6.48617e+08	1.10186e+09	2.02611e+09	3.21317e+09	3.84917e+09	3.31161e+09	2.8252e+09	10	12.7154	18.3126	0.00248365	1.5	1.90732e+10
48	15-20	Jamuna_Up_1of6	117.329				5.56081e+06	1.95728e+07	3.63781e+07	5.49385e+07	6.92947e+07	7.63786e+07	8.63479e+07	1.12045e+08	1.68275e+08	2.52822e+08	3.11616e+08	3.36858e+08	4.72497e+08	1.06645e+09	2.25716e+09	3.35117e+09	3.39068e+09	3.42317e+09	8	10.3275	14.8735	0.00201722	1.5	1.54912e+10
49	20-25	Jamuna_Up_1of6	106.101						537822	5.24663e+06	1.02081e+07	1.13156e+07	1.26775e+07	1.95295e+07	4.21386e+07	7.86702e+07	9.80814e+07	8.16828e+07	1.27902e+08	4.63403e+08	1.27142e+09	2.31127e+09	2.80576e+09	3.77067e+09	10	7.40701	10.6675	0.00144678	1.5	1.11105e+10
50	25-30	Jamuna_Up_1of6	100.582				2.64379e+06	6.8054e+06	1.05812e+07	1.49529e+07	2.04891e+07	2.72633e+07	3.29483e+07	3.79959e+07	4.44486e+07	5.92091e+07	8.69421e+07	1.14481e+08	1.47291e+08	2.41413e+08	4.98914e+08	9.05991e+08	1.20047e+09	1.87013e+09	10	3.54865	5.11072	0.000693141	1.5	5.32297e+09
51	30-35	Jamuna_Up_1of6	115.753							2.035e+06	4.55762e+06	7.34453e+06	1.0865e+07	1.26513e+07	1.54726e+07	2.51012e+07	4.62765e+07	7.50084e+07	1.08323e+08	1.77562e+08	3.44705e+08	6.03643e+08	7.99398e+08	1.26786e+09	3	2.188	3.15113	0.000427372	1.6	3.5008e+09
52	35-40	Jamuna_Up_1of6	84.409					362756	2.99274e+06	4.7385e+06	6.68832e+06	8.6268e+06	1.01572e+07	1.09507e+07	1.16876e+07	1.6289e+07	2.42793e+07	2.86202e+07	2.45284e+07	3.51353e+07	1.17709e+08	3.02705e+08	5.12376e+08	1.06298e+09	2	1.36301	1.963	0.000266231	1.6	2.18082e+09
53	0-5	Jamuna_Up_2of6	139.509	929666			5.56125e+07	1.78031e+08	2.89843e+08	4.03955e+08	5.17832e+08	6.19624e+08	7.05896e+08	7.8303e+08	8.5616e+08	9.10988e+08	9.29587e+08	1.02055e+09	1.29553e+09	1.72752e+09	2.25894e+09	2.62417e+09	2.45916e+09	2.67468e+09	26	13.5414	13.9891	0.00264497	1.5	2.0312e+10
54	5-10	Jamuna_Up_2of6	158.235				1.83694e+07	6.8087e+07	1.15171e+08	1.62354e+08	2.08466e+08	2.60652e+08	3.36865e+08	4.48084e+08	5.88107e+08	6.68565e+08	6.0766e+08	5.57411e+08	9.47212e+08	2.14981e+09	3.81441e+09	4.44125e+09	3.14992e+09	1.35351e+09	10	13.2639	13.7025	0.00259078	1.5	1.98959e+10
55	10-15	Jamuna_Up_2of6	153.378								476388	4.16839e+06	1.01233e+07	3.72196e+07	8.61416e+07	1.01009e+08	7.24123e+07	1.23967e+08	7.47823e+08	2.38709e+09	4.24269e+09	4.78942e+09	3.60965e+09	2.39856e+09	8	12.4072	12.8174	0.00242344	1.5	1.86108e+10
56	15-20	Jamuna_Up_2of6	149.808											901694	3.7272e+07	1.00324e+08	1.06069e+08	5.29347e+07	1.16637e+08	8.17627e+08	2.76905e+09	4.78337e+09	4.76572e+09	3.79037e+09	5	11.5602	11.9424	0.002258	1.5	1.73403e+10
57	20-25	Jamuna_Up_2of6	144.251										1.3202e+06	1.75006e+07	4.16875e+07	4.52523e+07	3.15415e+07	6.04695e+07	4.58888e+08	1.49498e+09	2.94342e+09	3.91898e+09	3.62324e+09	3.46012e+09	7	10.7316	11.0864	0.00209615	1.5	1.60974e+10
58	25-30	Jamuna_Up_2of6	133.129				2.70716e+07	8.09484e+07	1.26009e+08	1.66424e+08	2.03702e+08	2.3607e+08	2.65006e+08	2.9602e+08	3.28709e+08	3.52951e+08	3.41577e+08	2.85755e+08	3.46356e+08	8.25573e+08	1.81716e+09	2.79235e+09	2.97445e+09	3.32693e+09	10	9.86204	10.1881	0.00192631	1.5	1.47931e+10
59	30-35	Jamuna_Up_2of6	139.25								511530	4.79864e+06	7.12742e+06	1.5375e+07	2.33308e+07	5.5168e+07	9.63769e+07	1.45981e+08	2.75522e+08	6.46543e+08	1.59774e+09	2.87077e+09	3.52305e+09	4.79572e+09	6	8.78626	9.07679	0.00171618	1.6	1.4058e+10
60	35-40	Jamuna_Up_2of6	128.598								4.34529e+06	5.27463e+06	7.28401e+06	1.24833e+07	2.90755e+07	7.44799e+07	1.26056e+08	1.461e+08	1.63879e+08	4.08876e+08	1.23133e+09	2.40642e+09	3.1025e+09	4.41856e+09	5	7.58542	7.83623	0.00148162	1.6	1.21367e+10
61	40-45	Jamuna_Up_2of6	127.686										1.2189e+06	7.00865e+06	1.66886e+07	3.65069e+07	5.42486e+07	7.90984e+07	1.65141e+08	4.17702e+08	9.55439e+08	1.74483e+09	2.31717e+09	3.653e+09	5	5.90504	6.10029	0.0011534	1.6	9.44806e+09
62	45-50	Jamuna_Up_2of6	143.178					194153	1.40941e+06	1.79771e+06	2.43715e+06	5.46557e+06	9.69725e+06	1.55281e+07	2.4172e+07	4.34836e+07	7.88894e+07	1.29603e+08	1.92764e+08	2.90561e+08	5.34497e+08	9.06089e+08	1.13943e+09	1.62949e+09	7	2.94442	3.04178	0.00057512	1.7	5.00551e+09
63	50-55	Jamuna_Up_2of6	121.948												211679	626472	1.27728e+06	1.50293e+06	1.57644e+06	6.39833e+06	2.60619e+07	6.09083e+07	9.28643e+07	1.68701e+08	3	0.21184	0.218845	4.13778e-05	1.7	3.60128e+08
64	0-5	Jamuna_Mid_3of6	143.334	294283		1.84702e+06	4.45494e+07	1.24847e+08	2.02421e+08	2.78049e+08	3.47557e+08	4.0622e+08	4.50069e+08	4.77255e+08	4.83304e+08	4.62862e+08	4.34429e+08	5.29534e+08	1.06733e+09	2.39531e+09	4.3409e+09	5.69695e+09	5.39899e+09	5.57096e+09	94	19.1425	10.9826	0.00373901	1.5	2.87137e+10
65	5-10	Jamuna_Mid_3of6	151.572				1.4076e+07	5.5044e+07	9.78465e+07	1.38649e+08	1.76392e+08	2.11064e+08	2.47214e+08	2.88688e+08	3.23533e+08	3.31668e+08	3.53258e+08	6.47935e+08	1.77533e+09	4.06891e+09	6.27318e+09	6.43282e+09	4.44352e+09	2.65651e+09	46	19.0238	10.9145	0.00371582	1.5	2.85356e+10
66	10-15	Jamuna_Mid_3of6	145.69							508219	1.48399e+06	4.6099e+06	1.27328e+07	1.96795e+07	2.49038e+07	1.01152e+08	2.99356e+08	6.1962e+08	1.6401e+09	3.63948e+09	5.79688e+09	6.42323e+09	5.03976e+09	3.83418e+09	42	18.3051	10.5022	0.00357545	1.5	2.74577e+10
67	15-20	Jamuna_Mid_3of6	155.426							1.48898e+06	2.09715e+06	2.05521e+06	1.76161e+06	3.90462e+06	1.45248e+07	2.73274e+07	3.22452e+07	2.22547e+08	1.27943e+09	3.23405e+09	5.28789e+09	6.02606e+09	5.12644e+09	4.79662e+09	25	17.3723	9.96699	0.00339325	1.5	2.60584e+10
68	20-25	Jamuna_Mid_3of6	138.404					502757	4.75884e+06	1.40362e+07	2.02036e+07	2.4913e+07	3.14382e+07	3.96559e+07	5.58694e+07	8.21377e+07	1.35664e+08	3.30058e+08	9.06791e+08	2.28425e+09	4.38102e+09	5.65251e+09	5.21783e+09	5.28636e+09	29	16.312	9.35867	0.00318615	1.5	2.4468e+10
69	25-30	Jamuna_Mid_3of6	141.767							3.43176e+06	6.16035e+06	8.2399e+06	7.52126e+06	1.04941e+07	3.18673e+07	6.02891e+07	7.06874e+07	1.16713e+08	4.15429e+08	1.34568e+09	3.29798e+09	5.4576e+09	5.96049e+09	6.27658e+09	30	15.3794	8.82363	0.00300399	1.5	2.30692e+10
70	30-35	Jamuna_Mid_3of6	149.605						3.52421e+06	1.41323e+07	1.97457e+07	2.1051e+07	1.82892e+07	1.76875e+07	3.50601e+07	7.6983e+07	1.17361e+08	1.19739e+08	1.60195e+08	5.76695e+08	2.28769e+09	5.06991e+09	6.50247e+09	7.9176e+09	16	14.3488	8.23234	0.00280269	1.6	2.29581e+10
71	35-40	Jamuna_Mid_3of6	146.31							4.52604e+06	8.23308e+06	8.7089e+06	6.77694e+06	8.29429e+06	2.77943e+07	6.93992e+07	9.82493e+07	1.02826e+08	2.92229e+08	9.30355e+08	2.72384e+09	5.10309e+09	5.91728e+09	6.25949e+09	15	13.4757	7.73139	0.00263214	1.6	2.15611e+10
72	40-45	Jamuna_Mid_3of6	150.659						1.02501e+06	5.87686e+06	1.00931e+07	1.31396e+07	1.42585e+07	1.66928e+07	2.71364e+07	4.86612e+07	7.12252e+07	1.06244e+08	3.39348e+08	1.13398e+09	2.69627e+09	4.3284e+09	4.86058e+09	5.96141e+09	21	12.2715	7.0405	0.00239693	1.6	1.96343e+10
73	45-50	Jamuna_Mid_3of6	149.863				2.61676e+07	8.83843e+07	1.54356e+08	2.2786e+08	3.0183e+08	3.66931e+08	4.11488e+08	4.28242e+08	4.25908e+08	4.1067e+08	3.60798e+08	3.02735e+08	3.83285e+08	1.03275e+09	2.37147e+09	3.53524e+09	3.50063e+09	3.45237e+09	32	10.4595	6.00091	0.002043	1.7	1.77811e+10
74	50-55	Jamuna_Mid_3of6	154.184						1.40805e+06	5.74069e+06	8.01518e+06	1.02725e+07	1.24017e+07	1.43867e+07	1.70916e+07	2.73215e+07	5.27976e+07	8.53836e+07	1.57384e+08	4.28502e+08	1.19732e+09	2.4273e+09	3.23586e+09	4.60403e+09	12	7.2266	4.14611	0.00141154	1.7	1.22852e+10
75	55-60	Jamuna_Mid_3of6	140.312	2.51788e+06			8.2418e+07	1.70259e+08	2.13622e+08	2.51124e+08	2.95499e+08	3.33294e+08	3.47537e+08	3.26956e+08	2.76062e+08	2.13891e+08	1.6026e+08	1.13456e+08	8.71169e+07	1.44724e+08	4.65425e+08	1.09052e+09	1.57616e+09	2.41951e+09	8	5.04138	2.89239	0.00098471	1.7	8.57035e+09
76	60-65	Jamuna_Mid_3of6	96.31											9.90606e+06	1.79873e+07	1.16293e+07	1.06315e+07	2.26745e+07	1.41816e+08	4.46186e+08	7.79682e+08	1.02844e+09	1.37793e+09	2.67026e+09	3	3.62064	2.07726	0.000707202	1.8	6.51714e+09
77	0-5	Jamuna_Mid_4of6	142.391				1.67125e+08	4.74658e+08	7.49264e+08	1.09362e+09	1.07582e+09	1.20614e+09	1.30581e+09	1.53618e+09	1.54752e+09	1.29386e+09	9.54872e+08	1.21063e+09	2.85315e+09	6.05543e+09	9.07074e+09	9.37193e+09	6.61805e+09	3.92167e+09	54	33.671	6.80672	0.0065768	1.5	5.05065e+10
78	5-10	Jamuna_Mid_4of6	138.904				2.4153e+07	1.2026e+08	2.62016e+08	4.18798e+08	5.96038e+08	8.17131e+08	1.09048e+09	1.87458e+09	2.08403e+09	1.70012e+09	1.23815e+09	1.68655e+09	3.91771e+09	7.74773e+09	1.05003e+10	9.44948e+09	5.38328e+09	1.60144e+09	16	33.6749	6.8075	0.00657755	1.5	5.05123e+10
79	10-15	Jamuna_Mid_4of6	145.963				4.26383e+07	1.57864e+08	5.74014e+08	1.2275e+09	1.00153e+09	1.30179e+09	1.87546e+09	2.0949e+09	2.10529e+09	2.07563e+09	1.96099e+09	2.363e+09	4.20258e+09	7.34939e+09	9.40961e+09	7.92119e+09	3.96608e+09	8.99297e+08	18	33.6858	6.80972	0.0065797	1.5	5.05287e+10
80	15-20	Jamuna_Mid_4of6	154.276				4.81558e+07	1.45262e+08	1.59896e+09	1.72376e+09	1.3018e+09	1.07587e+09	1.10044e+09	1.19265e+09	1.15068e+09	9.3172e+08	8.47386e+08	1.54776e+09	3.70903e+09	7.23526e+09	1.00124e+10	9.34369e+09	5.51137e+09	1.87265e+09	10	33.5659	6.78547	0.00655627	1.5	5.03488e+10
81	20-25	Jamuna_Mid_4of6	140.416				2.46457e+08	4.74332e+08	4.41713e+08	4.67453e+08	6.14933e+08	8.92267e+08	1.42717e+09	1.68679e+09	1.86501e+09	1.85672e+09	1.67239e+09	1.49053e+09	2.02438e+09	4.19934e+09	7.64423e+09	9.72401e+09	8.10309e+09	5.05255e+09	16	33.2556	6.72274	0.00649566	1.5	4.98834e+10
82	25-30	Jamuna_Mid_4of6	141.924				3.8515e+07	1.27639e+08	2.2885e+08	3.49247e+08	4.62219e+08	5.71911e+08	6.97489e+08	1.13525e+09	1.91596e+09	2.09791e+09	1.47754e+09	7.56317e+08	1.02109e+09	3.71903e+09	8.6889e+09	1.17474e+10	9.30331e+09	4.77197e+09	14	32.7404	6.6186	0.00639503	1.5	4.91106e+10
83	30-35	Jamuna_Mid_4of6	142.155	3.59541e+06			1.50598e+08	3.44466e+08	4.70369e+08	6.03133e+08	7.64434e+08	9.1413e+08	1.03706e+09	2.03767e+09	2.62727e+09	2.20679e+09	1.50977e+09	1.55136e+09	3.0162e+09	5.87727e+09	8.55186e+09	8.96208e+09	6.59942e+09	4.04873e+09	9	32.0476	6.47855	0.00625972	1.6	5.12762e+10
84	35-40	Jamuna_Mid_4of6	150.393					8.84794e+06	4.56554e+07	1.91299e+09	1.56506e+09	8.90807e+08	5.15721e+08	5.18428e+08	6.71568e+08	7.23778e+08	7.91276e+08	1.55166e+09	3.84451e+09	7.36714e+09	1.01233e+10	9.86602e+09	6.59884e+09	3.08658e+09	9	31.3014	6.32769	0.00611395	1.6	5.00822e+10
85	40-45	Jamuna_Mid_4of6	143.998	2.95248e+06			9.8784e+07	2.10722e+08	2.81012e+08	8.85162e+08	1.17393e+09	8.52255e+08	7.31336e+08	7.86899e+08	9.1458e+08	9.62812e+08	8.8026e+08	9.86038e+08	1.97178e+09	4.71559e+09	8.73233e+09	1.08494e+10	8.66373e+09	5.34946e+09	16	30.6557	6.19716	0.00598783	1.6	4.90491e+10
86	45-50	Jamuna_Mid_4of6	159.32				368132	1.12448e+07	4.35487e+07	9.31706e+07	1.26261e+08	1.57522e+08	2.1216e+08	6.06153e+08	1.29464e+09	1.1538e+09	6.83282e+08	7.80027e+08	2.13531e+09	5.564e+09	9.69256e+09	1.14938e+10	9.30354e+09	6.84843e+09	15	29.5293	5.96947	0.00576782	1.7	5.01998e+10
87	50-55	Jamuna_Mid_4of6	150.676					7.65429e+06	2.85146e+07	5.79333e+07	1.17523e+09	1.29188e+09	7.72762e+08	5.46144e+08	6.20154e+08	7.64395e+08	7.54103e+08	7.61092e+08	1.49204e+09	3.80487e+09	7.74047e+09	1.08533e+10	1.01133e+10	8.05214e+09	9	28.727	5.80728	0.00561112	1.7	4.8836e+10
88	55-60	Jamuna_Mid_4of6	151.751	3.13504e+06			1.70676e+08	3.70027e+08	4.40828e+08	5.40937e+08	6.86561e+08	8.57348e+08	1.01706e+09	1.18103e+09	2.06664e+09	2.19172e+09	1.83803e+09	1.55209e+09	2.03818e+09	3.59309e+09	6.07059e+09	7.95941e+09	7.29777e+09	6.14273e+09	10	27.0693	5.47217	0.00528733	1.7	4.60178e+10
89	60-65	Jamuna_Mid_4of6	154.671						7.19418e+06	6.78779e+07	2.23071e+09	1.35696e+09	6.91602e+08	3.88644e+08	4.31513e+08	6.09917e+08	6.74049e+08	6.21512e+08	1.0734e+09	3.07372e+09	6.7392e+09	9.86051e+09	9.50993e+09	7.96468e+09	8	25.1674	5.0877	0.00491584	1.8	4.53014e+10
90	65-70	Jamuna_Mid_4of6	167.411							7.66346e+06	1.84337e+07	1.86409e+07	1.94693e+07	1.03441e+09	1.63804e+09	9.10464e+08	4.49294e+08	8.27671e+08	1.95105e+09	3.7743e+09	6.58854e+09	8.8418e+09	8.31314e+09	6.9695e+09	4	22.9791	4.64532	0.0044884	1.8	4.13624e+10
91	75-80	Jamuna_Mid_4of6	161.185										2.08936e+07	9.01037e+07	2.24606e+08	4.22769e+08	5.18749e+08	4.01223e+08	4.35828e+08	1.49651e+09	3.99917e+09	6.79369e+09	7.8214e+09	9.88007e+09	1	17.8361	3.60564	0.00348385	1.8	3.2105e+10
92	0-5	Jamuna_Low_5of6	125.802	3.40005e+06	1.10671e+06	3.59847e+06	7.99371e+07	4.70436e+08	8.4012e+08	1.07258e+09	1.07822e+09	1.14249e+09	1.25664e+09	1.37332e+09	1.43824e+09	1.46638e+09	1.60299e+09	2.12149e+09	3.16037e+09	4.34704e+09	4.90885e+09	4.39341e+09	3.05893e+09	2.16914e+09	109	23.9925	5.7175	0.00468634	1.5	3.59887e+10
93	5-10	Jamuna_Low_5of6	108.429	146906			5.7667e+07	2.24981e+08	4.04837e+08	6.04121e+08	8.32221e+08	1.0746e+09	1.27734e+09	1.3588e+09	1.32473e+09	1.3717e+09	1.84196e+09	3.07966e+09	4.90926e+09	5.9939e+09	5.36337e+09	3.50661e+09	1.73385e+09	1.02892e+09	27	23.9925	5.7175	0.00468634	1.5	3.59887e+10
94	10-15	Jamuna_Low_5of6	109.14	2.36869e+06			7.62321e+07	5.29286e+08	6.24582e+08	5.32915e+08	5.73167e+08	7.53664e+08	1.02099e+09	1.2464e+09	1.33241e+09	1.39793e+09	1.82824e+09	3.17358e+09	5.08761e+09	6.17101e+09	5.40237e+09	3.42985e+09	1.68372e+09	1.12236e+09	28	23.9925	5.7175	0.00468634	1.5	3.59887e+10
95	15-20	Jamuna_Low_5of6	106.937	360811			2.30238e+07	1.61874e+08	6.34782e+08	4.72944e+08	4.86901e+08	5.17844e+08	5.25498e+08	4.78832e+08	3.78881e+08	4.48337e+08	1.08771e+09	2.90678e+09	5.81455e+09	7.87512e+09	7.14402e+09	4.33226e+09	1.81818e+09	8.80775e+08	16	23.9925	5.7175	0.00468634	1.5	3.59887e+10
96	20-25	Jamuna_Low_5of6	107.619				2.26831e+07	9.62968e+07	1.822e+08	2.83177e+08	4.17147e+08	5.98562e+08	8.06298e+08	9.15684e+08	8.1028e+08	6.46571e+08	7.86671e+08	2.22022e+09	5.13127e+09	7.61146e+09	7.4401e+09	4.88548e+09	2.18796e+09	9.46615e+08	22	23.9925	5.7175	0.00468634	1.5	3.59887e+10
97	25-30	Jamuna_Low_5of6	107.359				4.77987e+07	1.53614e+08	2.56627e+08	3.69364e+08	4.99961e+08	8.59637e+08	1.15644e+09	1.07115e+09	8.09925e+08	7.25636e+08	1.11409e+09	2.38865e+09	4.44896e+09	6.29591e+09	6.5784e+09	4.97385e+09	2.71531e+09	1.52335e+09	26	23.9925	5.7175	0.00468634	1.5	3.59887e+10
98	30-35	Jamuna_Low_5of6	110.524	1.52286e+06			7.39815e+07	2.40862e+08	5.54963e+08	1.07298e+09	1.37198e+09	1.7631e+09	1.79781e+09	1.5956e+09	1.33284e+09	1.20197e+09	1.45881e+09	2.3999e+09	4.11765e+09	5.82507e+09	6.07735e+09	4.41679e+09	2.1594e+09	9.25352e+08	18	23.9925	5.7175	0.00468634	1.6	3.83879e+10
99	35-40	Jamuna_Low_5of6	112.259				5.15432e+07	2.04707e+08	3.6734e+08	5.56244e+08	7.93395e+08	1.0667e+09	1.31514e+09	1.40901e+09	1.29074e+09	1.16867e+09	1.52406e+09	2.81554e+09	4.95451e+09	6.64247e+09	6.3657e+09	4.33752e+09	2.20156e+09	1.32308e+09	17	23.9925	5.7175	0.00468634	1.6	3.83879e+10
100	40-45	Jamuna_Low_5of6	125.047				5.71236e+07	2.71516e+08	5.10316e+08	7.70792e+08	1.04928e+09	1.3393e+09	1.60744e+09	1.7683e+09	1.78718e+09	1.78409e+09	2.06173e+09	2.80863e+09	3.87972e+09	4.90657e+09	5.32073e+09	4.34502e+09	2.60716e+09	1.51304e+09	25	23.9925	5.7175	0.00468634	1.6	3.83879e+10
101	45-50	Jamuna_Low_5of6	124.956				7.25617e+07	3.42544e+08	8.3476e+08	1.50484e+09	1.73905e+09	1.98228e+09	2.15891e+09	2.145e+09	1.90575e+09	1.63129e+09	1.73689e+09	2.58654e+09	4.0604e+09	5.33121e+09	5.39877e+09	4.06747e+09	2.22541e+09	1.06352e+09	29	23.9925	5.7175	0.00468634	1.7	4.07872e+10
102	50-55	Jamuna_Low_5of6	134.291				5.3761e+07	2.39357e+08	4.49802e+08	6.7734e+08	9.09466e+08	1.13087e+09	1.30848e+09	1.35951e+09	1.23647e+09	1.08114e+09	1.26003e+09	2.35596e+09	4.35279e+09	6.24179e+09	6.79073e+09	5.66631e+09	3.60052e+09	2.08553e+09	18	23.9999	5.71928	0.00468779	1.7	4.07999e+10
103	55-60	Jamuna_Low_5of6	134.985				4.59591e+07	1.68186e+08	2.97786e+08	4.19276e+08	5.23239e+08	6.2687e+08	8.54774e+08	1.23954e+09	1.35797e+09	1.20924e+09	1.18515e+09	1.95398e+09	3.77244e+09	6.08184e+09	7.42788e+09	6.73143e+09	4.41916e+09	2.49226e+09	24	24.0041	5.72027	0.00468861	1.7	4.0807e+10
104	60-65	Jamuna_Low_5of6	139.366				8.96012e+06	4.8018e+07	1.01515e+08	1.48992e+08	2.01193e+08	2.71781e+08	3.75211e+08	4.87188e+08	5.77325e+08	6.69542e+08	1.04231e+09	2.22602e+09	4.51651e+09	7.29595e+09	8.91989e+09	8.03332e+09	5.14126e+09	2.65349e+09	24	23.7325	5.65555	0.00463556	1.8	4.27185e+10
105	65-70	Jamuna_Low_5of6	145.756				2.25068e+07	6.96044e+07	1.18229e+08	1.62646e+08	2.09093e+08	2.7359e+08	3.74703e+08	4.97303e+08	5.67312e+08	5.56114e+08	7.13322e+08	1.66515e+09	3.91306e+09	6.88149e+09	8.80964e+09	8.20957e+09	5.48405e+09	3.12831e+09	26	23.142	5.51484	0.00452023	1.8	4.16557e+10
106	70-75	Jamuna_Low_5of6	155.656			674394	4.04636e+07	1.37334e+08	2.5832e+08	3.75827e+08	4.57824e+08	5.02223e+08	5.18043e+08	5.29171e+08	5.19721e+08	4.50133e+08	4.73227e+08	1.08424e+09	2.8635e+09	5.74297e+09	8.31259e+09	8.5363e+09	6.05952e+09	3.60198e+09	15	22.48	5.35708	0.00439092	1.8	4.0464e+10
107	75-80	Jamuna_Low_5of6	152.302				1.9539e+07	6.49913e+07	1.2127e+08	1.72782e+08	2.20064e+08	2.57186e+08	3.0171e+08	3.64915e+08	4.24777e+08	4.44264e+08	5.2989e+08	1.09306e+09	2.72976e+09	5.39219e+09	7.87465e+09	8.3871e+09	6.37697e+09	4.29895e+09	23	21.7078	5.17306	0.00424009	1.8	3.90741e+10
108	80-85	Jamuna_Low_5of6	156.985					2.33862e+06	1.11044e+07	2.50075e+07	3.83225e+07	4.66447e+07	6.79869e+07	1.28452e+08	2.23907e+08	3.14218e+08	3.92244e+08	6.71443e+08	1.73856e+09	4.12592e+09	7.18675e+09	8.89254e+09	7.69046e+09	6.05907e+09	23	20.8972	4.97989	0.00408175	1.8	3.7615e+10
109	85-90	Jamuna_Low_5of6	152.583						1.34986e+06	1.8885e+07	2.01429e+09	1.98327e+09	1.1891e+09	6.23047e+08	4.4696e+08	5.28484e+08	6.65216e+08	9.85001e+08	1.86461e+09	3.45552e+09	5.24019e+09	6.16245e+09	5.43136e+09	4.92906e+09	14	19.7438	4.70502	0.00385646	1.8	3.55388e+10
110	0-5	Jamuna_Low_6of6	125.107			795273	2.07204e+08	6.64486e+08	1.13349e+09	1.55242e+09	1.89556e+09	2.15621e+09	2.31726e+09	2.31788e+09	2.11868e+09	1.8909e+09	1.94461e+09	2.59949e+09	3.72239e+09	4.46803e+09	4.10178e+09	2.88474e+09	1.65841e+09	1.28366e+09	23	25.9453	5.2381	0.00506778	1.5	3.8918e+10
111	5-10	Jamuna_Low_6of6	113.003				1.1953e+08	5.31814e+08	9.46096e+08	1.38863e+09	1.91856e+09	2.59072e+09	3.36113e+09	4.06262e+09	4.45828e+09	4.40412e+09	3.91818e+09	3.35833e+09	2.8974e+09	2.31842e+09	1.48701e+09	7.00044e+08	2.5006e+08	2.07055e+08	7	25.9453	5.2381	0.00506778	1.5	3.8918e+10
112	10-15	Jamuna_Low_6of6	114.919				1.70608e+08	5.75327e+08	9.80147e+08	1.40516e+09	1.88127e+09	2.35919e+09	2.75091e+09	2.93872e+09	2.95062e+09	3.04209e+09	3.52998e+09	4.24002e+09	4.41639e+09	3.56031e+09	2.14357e+09	9.75997e+08	4.27407e+08	5.70283e+08	8	25.9453	5.2381	0.00506778	1.5	3.8918e+10
113	15-20	Jamuna_Low_6of6	108.028				2.85649e+08	9.35546e+08	1.62422e+09	2.28444e+09	2.85529e+09	3.29122e+09	3.50138e+09	3.40518e+09	2.98518e+09	2.4424e+09	2.1363e+09	2.36815e+09	2.87922e+09	3.01005e+09	2.40588e+09	1.41053e+09	6.32012e+08	4.65343e+08	4	25.9453	5.2381	0.00506778	1.5	3.8918e+10
114	20-25	Jamuna_Low_6of6	118.16				1.02303e+08	3.49299e+08	6.10523e+08	8.76715e+08	1.16828e+09	1.46918e+09	1.7429e+09	1.91823e+09	1.97042e+09	2.01026e+09	2.32853e+09	3.52991e+09	5.14767e+09	5.6496e+09	4.42563e+09	2.62413e+09	1.47053e+09	1.5239e+09	5	25.9453	5.2381	0.00506778	1.5	3.8918e+10
115	25-30	Jamuna_Low_6of6	114.795				9.52642e+07	3.56241e+08	6.11077e+08	8.74132e+08	1.17463e+09	1.54089e+09	1.96935e+09	2.32285e+09	2.45015e+09	2.43319e+09	2.58672e+09	3.35845e+09	4.47567e+09	4.86717e+09	3.99465e+09	2.5959e+09	1.58111e+09	1.63055e+09	8	25.9453	5.2381	0.00506778	1.5	3.8918e+10
116	30-35	Jamuna_Low_6of6	122.444				1.02881e+08	3.64428e+08	6.31213e+08	9.09493e+08	1.23263e+09	1.60576e+09	1.95803e+09	2.17765e+09	2.28104e+09	2.56759e+09	3.45593e+09	4.82017e+09	5.72173e+09	5.28684e+09	3.78087e+09	2.20624e+09	1.21251e+09	1.19752e+09	5	25.9453	5.2381	0.00506778	1.6	4.15125e+10
117	35-40	Jamuna_Low_6of6	122.758				1.40894e+08	4.70054e+08	8.31211e+08	1.19901e+09	1.55217e+09	1.87638e+09	2.14739e+09	2.24186e+09	2.08298e+09	1.82223e+09	1.86111e+09	2.76978e+09	4.3729e+09	5.60057e+09	5.42238e+09	3.87087e+09	2.05291e+09	1.19781e+09	5	25.9453	5.2381	0.00506778	1.6	4.15125e+10
118	40-45	Jamuna_Low_6of6	116.22				3.13953e+08	9.91544e+08	1.69914e+09	2.38975e+09	3.02687e+09	3.54551e+09	3.89216e+09	3.94185e+09	3.63006e+09	3.10327e+09	2.55832e+09	2.35095e+09	2.65093e+09	2.82182e+09	2.21262e+09	1.18708e+09	5.37973e+08	6.58728e+08	6	25.9453	5.2381	0.00506778	1.6	4.15125e+10
119	45-50	Jamuna_Low_6of6	135.76				1.42125e+08	5.00423e+08	8.76148e+08	1.27396e+09	1.68498e+09	2.09193e+09	2.44437e+09	2.62746e+09	2.55165e+09	2.32503e+09	2.19952e+09	2.66935e+09	3.73715e+09	4.87553e+09	5.30161e+09	4.49706e+09	2.79972e+09	1.50905e+09	6	25.9453	5.2381	0.00506778	1.7	4.41071e+10
120	50-55	Jamuna_Low_6of6	138.75				2.44221e+08	8.17801e+08	1.3925e+09	1.96742e+09	2.53326e+09	3.04121e+09	3.40626e+09	3.5348e+09	3.44232e+09	3.32765e+09	3.46532e+09	3.88359e+09	4.15978e+09	3.76826e+09	2.68535e+09	1.43589e+09	5.90888e+08	4.1054e+08	2	25.9453	5.2381	0.00506778	1.7	4.41071e+10
121	55-60	Jamuna_Low_6of6	144.427				8.83052e+07	3.42079e+08	5.97912e+08	8.57171e+08	1.16249e+09	1.52068e+09	1.90777e+09	2.21447e+09	2.35299e+09	2.44908e+09	2.88776e+09	3.8918e+09	5.05517e+09	5.62517e+09	5.22484e+09	4.00284e+09	2.44935e+09	1.47717e+09	9	25.9453	5.2381	0.00506778	1.7	4.41071e+10
122	60-65	Jamuna_Low_6of6	153.637				7.92661e+07	3.94012e+08	7.28345e+08	1.09219e+09	1.48334e+09	1.93586e+09	2.39275e+09	2.74323e+09	2.91434e+09	2.95768e+09	3.12474e+09	3.7347e+09	4.862e+09	6.33591e+09	7.60631e+09	7.14527e+09	4.4648e+09	1.68267e+09	6	30.9319	6.24484	0.00604178	1.8	5.56774e+10
123	65-70	Jamuna_Low_6of6	153.954				4.28824e+07	2.27428e+08	4.22339e+08	6.43275e+08	9.19344e+08	1.22689e+09	1.54694e+09	1.83255e+09	2.12342e+09	2.61652e+09	3.72016e+09	5.52499e+09	7.57491e+09	8.93557e+09	8.45319e+09	5.89011e+09	2.78974e+09	1.00488e+09	9	30.8306	6.22439	0.006022	1.8	5.54951e+10
124	70-75	Jamuna_Low_6of6	161.347								3.86207e+07	8.76136e+07	2.24007e+08	2.67409e+08	1.94101e+08	3.72355e+08	1.32152e+09	4.19694e+09	9.2382e+09	1.35355e+10	1.31384e+10	8.32839e+09	3.34246e+09	1.01936e+09	4	30.7249	6.20305	0.00600136	1.8	5.53049e+10
125	75-80	Jamuna_Low_6of6	169.627								5.08493e+07	7.94506e+07	1.27888e+08	1.84115e+08	2.62639e+08	4.72069e+08	1.08192e+09	2.53404e+09	5.1918e+09	8.75022e+09	1.1615e+10	1.15572e+10	8.19864e+09	5.01821e+09	4	30.6245	6.18278	0.00598174	1.8	5.51241e+10
126	80-85	Jamuna_Low_6of6	168.24										3.61908e+07	9.8123e+07	2.42248e+08	3.41394e+08	3.21379e+08	5.70385e+08	2.23871e+09	6.27027e+09	1.14218e+10	1.40271e+10	1.15618e+10	7.78402e+09	2	30.5074	6.15914	0.00595888	1.8	5.49134e+10
127	85-90	Jamuna_Low_6of6	166.78										6.11979e+07	2.76483e+08	3.17464e+08	3.49702e+07	1.29499e+08	2.11515e+09	7.11972e+09	1.28592e+10	1.47285e+10	1.09719e+10	5.02861e+09	9.9829e+08	1	30.3561	6.12859	0.00592931	1.8	5.4641e+10
128	0-5	Meghna_Up_1of4	119.597				7.53512e+07	2.04204e+08	2.88517e+08	3.69459e+08	4.66423e+08	5.78517e+08	6.99015e+08	8.09441e+08	8.76542e+08	8.89403e+08	8.5766e+08	8.48785e+08	9.41625e+08	1.22475e+09	1.57704e+09	1.6216e+09	1.17905e+09	7.20696e+08	38	9.48539	13.5837	0.00185274	1.5	1.42281e+10
129	5-10	Meghna_Up_1of4	138.34	1.04083e+07	1.71956e+06	4.96852e+06	7.75035e+07	2.0618e+08	3.09881e+08	3.7977e+08	4.22477e+08	4.62481e+08	5.30204e+08	6.28921e+08	7.13948e+08	7.10717e+08	5.96604e+08	4.98195e+08	6.89753e+08	1.40085e+09	2.16162e+09	2.19113e+09	1.41995e+09	6.36629e+08	17	9.36928	13.4174	0.00183006	1.5	1.40539e+10
130	10-15	Meghna_Up_1of4	137.551	246327		1.36848e+06	3.55499e+07	9.82201e+07	1.5066e+08	1.86911e+08	2.10926e+08	2.37293e+08	2.9462e+08	3.92029e+08	4.98982e+08	5.3989e+08	4.69513e+08	4.45983e+08	7.14559e+08	1.41188e+09	2.16482e+09	2.29588e+09	1.63387e+09	9.59953e+08	14	8.49543	12.166	0.00165937	1.5	1.27431e+10
131	15-20	Meghna_Up_1of4	143.812	347055			2.34599e+07	6.34871e+07	8.4777e+07	1.01417e+08	1.2517e+08	1.65652e+08	2.35611e+08	3.35076e+08	4.21241e+08	4.44903e+08	4.10339e+08	4.08143e+08	7.72881e+08	1.57505e+09	2.16585e+09	1.93493e+09	1.11809e+09	4.47987e+08	10	7.22293	10.3437	0.00141082	1.5	1.08344e+10
132	20-25	Meghna_Up_1of4	123.285				6.32726e+06	2.29337e+07	3.63616e+07	4.79313e+07	6.52043e+07	9.64753e+07	1.49104e+08	2.21659e+08	2.99557e+08	3.43329e+08	3.47677e+08	4.14479e+08	6.84297e+08	1.27084e+09	1.8807e+09	1.90377e+09	1.25558e+09	7.32465e+08	10	6.51913	9.33582	0.00127335	1.5	9.77869e+09
133	25-30	Meghna_Up_1of4	127.105				2.83505e+06	1.2066e+07	1.84241e+07	2.45554e+07	3.12423e+07	4.15212e+07	6.03866e+07	9.50091e+07	1.41808e+08	1.72706e+08	1.72714e+08	2.11875e+08	4.95811e+08	1.18489e+09	1.94297e+09	2.10704e+09	1.49658e+09	8.59798e+08	12	6.04816	8.66136	0.00118136	1.5	9.07224e+09
134	30-35	Meghna_Up_1of4	124.86	134876			3.06417e+07	8.65937e+07	1.30918e+08	1.68934e+08	2.06394e+08	2.50875e+08	3.15062e+08	4.13975e+08	5.29766e+08	6.14167e+08	6.12905e+08	5.4135e+08	5.5305e+08	7.95245e+08	1.20919e+09	1.32635e+09	8.92995e+08	3.05746e+08	6	5.61518	8.04131	0.00109679	1.6	8.98429e+09
135	35-40	Meghna_Up_1of4	96.34				1.471e+07	4.62571e+07	7.5243e+07	1.00634e+08	1.25692e+08	1.53249e+08	1.89365e+08	2.40985e+08	3.05738e+08	3.66972e+08	3.90001e+08	3.6412e+08	3.4881e+08	4.09251e+08	6.82219e+08	1.19914e+09	1.46284e+09	1.70209e+09	8	5.11082	7.31903	0.000998273	1.6	8.17732e+09
136	40-45	Meghna_Up_1of4	99.766	232849			6.42285e+07	1.54196e+08	2.25375e+08	2.92585e+08	3.63814e+08	4.34043e+08	4.99804e+08	5.53096e+08	5.80661e+08	5.66412e+08	5.02112e+08	4.05489e+08	3.28931e+08	3.35534e+08	4.32903e+08	5.25773e+08	4.95419e+08	5.0013e+08	5	4.53796	6.49866	0.000886379	1.6	7.26074e+09
137	45-50	Meghna_Up_1of4	125.632				1.9309e+07	6.60221e+07	1.1343e+08	1.56811e+08	1.97085e+08	2.395e+08	2.92689e+08	3.59853e+08	4.31526e+08	4.93901e+08	5.25445e+08	5.5766e+08	6.06247e+08	6.21521e+08	5.60384e+08	4.49395e+08	3.18937e+08	2.48771e+08	9	3.68146	5.27209	0.000719083	1.7	6.25848e+09
138	50-55	Meghna_Up_1of4	NaN				4.16989e+07	1.10061e+08	1.73612e+08	2.30386e+08	2.76897e+08	3.05685e+08	3.09013e+08	2.84635e+08	2.46705e+08	2.24613e+08	2.4021e+08	2.78099e+08	2.94538e+08	2.71043e+08	2.33594e+08	1.98671e+08	1.52321e+08	1.32675e+08	1	2.35556	3.37332	0.000460101	1.7	4.00446e+09
139	55-60	Meghna_Up_1of4	133.6				1.17215e+07	3.80247e+07	6.12433e+07	8.25738e+07	1.04876e+08	1.3247e+08	1.70775e+08	2.18072e+08	2.58433e+08	2.66771e+08	2.29569e+08	1.60586e+08	8.86309e+07	3.56131e+07	9.12294e+06	953422			1	1.09967	1.5748	0.000214793	1.7	1.86944e+09
140	60-65	Meghna_Up_1of4	62.5067						79708.5	353490	457458	665833	771611	1.00176e+06	1.82378e+06	3.41443e+06	5.43037e+06	7.76118e+06	1.27826e+07	2.59153e+07	5.20472e+07	9.25133e+07	1.22008e+08	1.91783e+08	3	0.288227	0.41276	5.62981e-05	1.8	5.18809e+08
141	65-70	Meghna_Up_1of4	NaN																						1	0	0	0	1.8	0
142	0-5	Meghna_Mid_2of4	129.364				6.15976e+07	1.85494e+08	3.00914e+08	4.08368e+08	5.15784e+08	6.27479e+08	7.44536e+08	8.35759e+08	8.64206e+08	8.31756e+08	8.30959e+08	1.0068e+09	1.40777e+09	1.88614e+09	2.13154e+09	1.87242e+09	1.18736e+09	6.21578e+08	36	10.8803	8.48436	0.0021252	1.5	1.63204e+10
143	5-10	Meghna_Mid_2of4	146.891				1.03573e+07	5.11867e+07	8.44527e+07	1.14074e+08	1.54323e+08	2.16027e+08	3.18715e+08	4.56438e+08	5.99988e+08	7.33074e+08	9.45522e+08	1.41093e+09	2.3356e+09	3.21343e+09	3.05298e+09	1.85e+09	6.61571e+08	1.11776e+08	9	10.8803	8.48436	0.0021252	1.5	1.63204e+10
144	10-15	Meghna_Mid_2of4	153.684				6.94488e+06	3.32405e+07	5.68946e+07	7.82784e+07	1.01933e+08	1.36761e+08	2.02871e+08	2.90513e+08	3.66552e+08	4.18075e+08	4.47027e+08	8.32822e+08	2.14534e+09	3.74313e+09	3.94514e+09	2.48316e+09	8.83095e+08	1.51585e+08	11	10.8822	8.48587	0.00212558	1.5	1.63233e+10
145	15-20	Meghna_Mid_2of4	144.472				3.00108e+07	1.16823e+08	1.91569e+08	2.67455e+08	3.67364e+08	5.15392e+08	7.20257e+08	9.42922e+08	1.10766e+09	1.14111e+09	1.05811e+09	1.05014e+09	1.3972e+09	2.15424e+09	2.52135e+09	1.83485e+09	7.32651e+08	1.31549e+08	9	10.8538	8.46368	0.00212002	1.5	1.62807e+10
146	20-25	Meghna_Mid_2of4	150.399				5.48103e+06	2.30075e+07	3.75842e+07	5.21502e+07	7.05025e+07	9.71893e+07	1.47454e+08	1.95469e+08	2.1028e+08	1.97961e+08	2.0612e+08	5.25604e+08	1.56502e+09	3.04176e+09	3.85455e+09	3.23852e+09	1.79515e+09	8.25358e+08	15	10.7261	8.36413	0.00209508	1.5	1.60892e+10
147	25-30	Meghna_Mid_2of4	138.425				1.56823e+07	6.31639e+07	1.17913e+08	1.74693e+08	2.31863e+08	2.93505e+08	3.5696e+08	4.11706e+08	4.56068e+08	4.93723e+08	5.60563e+08	7.47088e+08	1.21577e+09	1.96741e+09	2.65088e+09	2.6964e+09	1.95239e+09	1.28868e+09	13	10.463	8.15893	0.00204368	1.5	1.56945e+10
148	30-35	Meghna_Mid_2of4	126.303	1.46655e+06			8.85706e+07	2.021e+08	2.76177e+08	3.47032e+08	4.21137e+08	4.92714e+08	5.55936e+08	6.02943e+08	6.21807e+08	5.94071e+08	5.00697e+08	3.65768e+08	4.7705e+08	1.39307e+09	2.66853e+09	3.0102e+09	2.16147e+09	1.46998e+09	6	10.1567	7.9201	0.00198386	1.6	1.62507e+10
149	35-40	Meghna_Mid_2of4	144.103				7.16983e+07	2.37012e+08	3.91627e+08	5.35389e+08	6.81447e+08	8.42116e+08	1.01849e+09	1.1764e+09	1.25242e+09	1.19952e+09	1.23347e+09	1.50265e+09	1.77739e+09	1.69078e+09	1.18502e+09	5.8367e+08	1.98468e+08	7.70802e+07	3	9.78416	7.6296	0.0019111	1.6	1.56547e+10
150	40-45	Meghna_Mid_2of4	131.073	2.10596e+06			1.47513e+08	3.20681e+08	4.24696e+08	5.1316e+08	5.99384e+08	6.74477e+08	7.01911e+08	6.50544e+08	5.66378e+08	5.67914e+08	8.22614e+08	1.52928e+09	2.27322e+09	2.32127e+09	1.57875e+09	7.2982e+08	2.85749e+08	2.85564e+08	3	9.3719	7.30812	0.00183057	1.6	1.4995e+10
151	45-50	Meghna_Mid_2of4	130.877	235740			5.22888e+07	1.43656e+08	2.13196e+08	2.847e+08	3.68613e+08	4.69093e+08	5.84137e+08	6.97441e+08	8.07084e+08	9.52357e+08	1.17885e+09	1.54038e+09	1.96173e+09	2.188e+09	1.86974e+09	1.10187e+09	4.30899e+08	2.03224e+08	16	8.85147	6.9023	0.00172892	1.7	1.50475e+10
152	50-55	Meghna_Mid_2of4	104.81				5.16852e+07	1.63412e+08	2.74858e+08	3.88411e+08	5.08986e+08	6.33635e+08	7.48592e+08	8.33853e+08	8.70184e+08	8.55987e+08	7.83032e+08	6.32869e+08	4.78643e+08	5.6239e+08	1.06751e+09	1.68905e+09	1.78877e+09	1.67496e+09	2	8.2393	6.42494	0.00160935	1.7	1.40068e+10
153	55-60	Meghna_Mid_2of4	73.15				1.63928e+08	4.23387e+08	6.44834e+08	8.10513e+08	9.17048e+08	9.73816e+08	1.00845e+09	1.04559e+09	1.09461e+09	1.13962e+09	1.13612e+09	1.03346e+09	8.1814e+08	5.46552e+08	3.17228e+08	1.81059e+08	1.16163e+08	1.25791e+08	1	7.35077	5.73206	0.00143579	1.7	1.24963e+10
154	60-65	Meghna_Mid_2of4	73.325	8.62713e+06		5.48572e+07	5.58923e+08	1.09366e+09	1.40928e+09	1.4632e+09	1.27325e+09	9.19599e+08	5.55034e+08	3.06982e+08	2.07461e+08	2.04517e+08	2.21566e+08	2.1234e+08	1.71874e+08	1.23975e+08	1.09197e+08	1.53309e+08	2.33737e+08	5.27552e+08	2	5.44941	4.2494	0.00106441	1.8	9.80894e+09
155	0-5	Meghna_Mid_3of4	137.619	41246.8			2.95147e+07	1.10869e+08	1.94538e+08	2.77477e+08	3.78017e+08	5.05505e+08	6.49174e+08	7.68791e+08	8.18856e+08	8.31685e+08	9.88403e+08	1.53271e+09	2.47842e+09	3.41175e+09	3.75498e+09	3.2148e+09	2.07168e+09	1.32071e+09	85	15.5586	5.83034	0.00303899	1.5	2.33379e+10
156	5-10	Meghna_Mid_3of4	138.259		3.71989e+07	3.43165e+08	3.82192e+08	2.40427e+08	1.63917e+08	2.32623e+08	3.29637e+08	4.55844e+08	5.92033e+08	6.8166e+08	7.07584e+08	8.1114e+08	1.36975e+09	2.73476e+09	4.27051e+09	4.59145e+09	3.27164e+09	1.4856e+09	4.28852e+08	2.07931e+08	26	15.5586	5.83034	0.00303899	1.5	2.33379e+10
157	10-15	Meghna_Mid_3of4	140.368	2.54986e+06			4.09362e+07	1.00639e+08	1.30922e+08	1.62441e+08	2.26733e+08	3.30382e+08	4.49532e+08	5.21188e+08	5.04795e+08	5.43926e+08	9.2594e+08	2.10465e+09	3.94902e+09	5.09707e+09	4.39966e+09	2.53588e+09	9.85541e+08	3.26109e+08	27	15.5586	5.83034	0.00303899	1.5	2.33379e+10
158	15-20	Meghna_Mid_3of4	143.535				4.37933e+06	3.04144e+07	5.75373e+07	8.34395e+07	1.18273e+08	1.6818e+08	2.36423e+08	2.93553e+08	3.11279e+08	3.42946e+08	5.71967e+08	1.2341e+09	2.62923e+09	4.36175e+09	5.16799e+09	4.29377e+09	2.44303e+09	9.89663e+08	17	15.5586	5.83034	0.00303899	1.5	2.33379e+10
159	20-25	Meghna_Mid_3of4	140.509				1.10069e+07	5.59611e+07	9.99506e+07	1.39002e+08	1.92249e+08	2.69112e+08	3.76617e+08	4.81485e+08	5.30526e+08	5.47136e+08	6.9776e+08	1.31202e+09	2.53063e+09	3.86417e+09	4.43106e+09	3.81588e+09	2.46127e+09	1.52208e+09	28	15.5586	5.83034	0.00303899	1.5	2.33379e+10
160	25-30	Meghna_Mid_3of4	143.169				1.44912e+07	7.16381e+07	1.30554e+08	1.78387e+08	2.29325e+08	3.0914e+08	4.39206e+08	5.90639e+08	6.84825e+08	6.76955e+08	7.309e+08	1.30026e+09	2.62142e+09	4.09414e+09	4.59739e+09	3.67927e+09	2.05681e+09	9.32574e+08	26	15.5586	5.83034	0.00303899	1.5	2.33379e+10
161	30-35	Meghna_Mid_3of4	142.947				3.42021e+07	1.29726e+08	2.36822e+08	3.49547e+08	4.699e+08	6.02112e+08	7.37323e+08	8.56766e+08	9.21579e+08	8.90529e+08	7.84843e+08	7.74623e+08	1.27589e+09	2.51173e+09	3.94489e+09	4.47147e+09	3.54076e+09	2.36107e+09	14	15.5586	5.83034	0.00303899	1.6	2.48938e+10
162	35-40	Meghna_Mid_3of4	139.944				2.70374e+07	1.23648e+08	2.26969e+08	3.37981e+08	4.76035e+08	6.47652e+08	8.37284e+08	9.97214e+08	1.07534e+09	1.04765e+09	9.92042e+08	1.09406e+09	1.64831e+09	2.75807e+09	3.97264e+09	4.18033e+09	2.94069e+09	1.51084e+09	16	15.5586	5.83034	0.00303899	1.6	2.48938e+10
163	40-45	Meghna_Mid_3of4	137.463				3.96405e+07	1.28339e+08	2.10353e+08	2.90518e+08	3.80155e+08	4.86706e+08	6.10732e+08	7.23952e+08	7.65026e+08	7.3317e+08	8.19219e+08	1.38904e+09	2.66357e+09	4.15464e+09	4.75364e+09	3.84688e+09	2.1088e+09	7.89398e+08	19	15.5586	5.83034	0.00303899	1.6	2.48938e+10
164	45-50	Meghna_Mid_3of4	141.875				2.06754e+07	1.00549e+08	1.73101e+08	2.42377e+08	3.27895e+08	4.4616e+08	5.77643e+08	6.58721e+08	6.19264e+08	5.61004e+08	8.95423e+08	2.03993e+09	3.79301e+09	5.0915e+09	4.93563e+09	3.47204e+09	1.7616e+09	7.33113e+08	26	15.5586	5.83034	0.00303899	1.7	2.64496e+10
165	50-55	Meghna_Mid_3of4	135.161				6.00346e+06	4.52741e+07	8.86065e+07	1.31983e+08	1.9301e+08	2.85911e+08	4.13519e+08	4.98821e+08	4.55541e+08	3.62534e+08	6.30109e+08	1.78615e+09	3.77968e+09	5.49371e+09	5.58041e+09	3.98403e+09	1.96733e+09	7.47015e+08	15	15.5586	5.83034	0.00303899	1.7	2.64496e+10
166	55-60	Meghna_Mid_3of4	142.267				1.86744e+07	7.63646e+07	1.51074e+08	2.23802e+08	2.99702e+08	3.84041e+08	4.77845e+08	5.59109e+08	5.98608e+08	6.01308e+08	6.97902e+08	1.18149e+09	2.30796e+09	3.88386e+09	5.05495e+09	4.8679e+09	3.31819e+09	1.74685e+09	20	15.5586	5.83034	0.00303899	1.7	2.64496e+10
167	60-65	Meghna_Mid_3of4	137.75				2.45936e+07	9.98875e+07	1.85725e+08	2.60562e+08	3.35063e+08	3.96089e+08	4.42638e+08	4.62937e+08	4.74686e+08	5.81921e+08	9.58965e+08	1.74541e+09	2.90819e+09	4.11565e+09	4.91545e+09	4.75032e+09	3.36503e+09	1.96365e+09	16	15.5482	5.82644	0.00303696	1.8	2.79868e+10
168	65-70	Meghna_Mid_3of4	144.814				183387	1.81452e+07	4.99414e+07	7.54952e+07	9.03395e+07	1.12867e+08	1.61407e+08	2.45728e+08	3.17485e+08	3.103e+08	3.10969e+08	7.40248e+08	2.18774e+09	4.56757e+09	6.45751e+09	6.2088e+09	3.95938e+09	1.69451e+09	12	15.2826	5.72689	0.00298507	1.8	2.75086e+10
169	70-75	Meghna_Mid_3of4	157.357			2.32453e+07	1.88109e+08	3.79777e+08	5.21814e+08	5.82912e+08	5.86576e+08	5.61761e+08	5.39929e+08	5.33594e+08	5.79036e+08	5.80344e+08	4.90244e+08	5.22076e+08	1.00075e+09	2.64894e+09	5.11605e+09	5.93334e+09	3.93725e+09	1.45109e+09	5	14.5427	5.44964	0.00284056	1.8	2.61768e+10
170	75-80	Meghna_Mid_3of4	145.338				2.66468e+07	1.29285e+08	2.53811e+08	4.02384e+08	5.6803e+08	7.34811e+08	8.48756e+08	8.53479e+08	7.55175e+08	6.61334e+08	7.50615e+08	1.16066e+09	1.77098e+09	2.4032e+09	3.0033e+09	3.41693e+09	3.18425e+09	3.18851e+09	10	13.3956	5.0198	0.00261651	1.8	2.41122e+10
171	80-85	Meghna_Mid_3of4	127.395				2.85028e+07	9.56332e+07	1.74104e+08	2.54738e+08	3.47604e+08	4.61272e+08	5.85874e+08	6.83581e+08	7.29073e+08	7.12615e+08	6.48341e+08	5.8933e+08	7.07175e+08	1.31044e+09	2.49448e+09	3.64996e+09	3.79525e+09	3.99532e+09	5	11.8129	4.42671	0.00230737	1.8	2.12633e+10
172	85-90	Meghna_Mid_3of4	104.21			1.90813e+07	2.69038e+08	5.97132e+08	8.59867e+08	1.01848e+09	1.05327e+09	9.81135e+08	8.42137e+08	6.6994e+08	4.90778e+08	3.77482e+08	4.80223e+08	9.8764e+08	1.74834e+09	2.25318e+09	2.09336e+09	1.40939e+09	6.98103e+08	3.78478e+08	2	9.57058	3.58642	0.00186938	1.8	1.7227e+10
173	0-5	Meghna_Low_4of4	131.314				3.58602e+07	1.77661e+08	3.45107e+08	5.47065e+08	7.81546e+08	1.00307e+09	1.1583e+09	1.19463e+09	1.14383e+09	1.14978e+09	1.43598e+09	2.17177e+09	3.38796e+09	4.87097e+09	5.93273e+09	5.63172e+09	3.87993e+09	2.42838e+09	5	24.8509	5.19828	0.004854	1.5	3.72763e+10
174	5-10	Meghna_Low_4of4	137.95								9.7211e+06	1.38339e+08	2.50879e+08	2.04517e+08	2.16855e+07	1.97413e+08	1.78083e+09	4.99515e+09	8.12385e+09	8.74039e+09	6.49519e+09	3.44501e+09	1.49481e+09	1.37853e+09	1	24.8509	5.19828	0.004854	1.5	3.72763e+10
175	10-15	Meghna_Low_4of4	133.79								4.63073e+07	1.81121e+08	2.72616e+08	1.9718e+08	2.65147e+07	4.01081e+08	2.22051e+09	5.50124e+09	8.43167e+09	8.72707e+09	6.23581e+09	3.07869e+09	1.12519e+09	8.31292e+08	1	24.8509	5.19828	0.004854	1.5	3.72763e+10
176	15-20	Meghna_Low_4of4	132.89								7.46803e+06	1.27703e+08	2.78931e+08	2.7333e+08	3.84603e+07	3.47263e+07	1.26284e+09	4.53907e+09	8.14426e+09	9.23907e+09	7.07521e+09	3.77359e+09	1.5134e+09	9.6823e+08	1	24.8509	5.19828	0.004854	1.5	3.72763e+10
177	20-25	Meghna_Low_4of4	144.1									5.48625e+07	1.7653e+08	2.81031e+08	2.20943e+08	7.05375e+07	5.26606e+08	2.57182e+09	6.05205e+09	8.84556e+09	8.66306e+09	5.79677e+09	2.69946e+09	1.31707e+09	1	24.8509	5.19828	0.004854	1.5	3.72763e+10
178	25-30	Meghna_Low_4of4	145.53									2.19932e+07	1.54325e+08	2.72865e+08	2.51245e+08	8.76002e+07	3.72021e+08	2.12328e+09	5.45656e+09	8.52517e+09	8.9341e+09	6.47309e+09	3.26581e+09	1.33823e+09	1	24.8509	5.19828	0.004854	1.5	3.72763e+10
179	30-35	Meghna_Low_4of4	146.1										9.34383e+07	2.34192e+08	2.67989e+08	8.74742e+07	1.55068e+08	1.66241e+09	5.17251e+09	9.10208e+09	1.03498e+10	7.81025e+09	3.80314e+09	1.02305e+09	1	24.8509	5.19828	0.004854	1.6	3.97614e+10
180	35-40	Meghna_Low_4of4	152.53										4.49295e+07	2.21069e+08	3.04168e+08	1.49897e+08	4.37366e+06	6.19072e+08	3.6707e+09	8.87536e+09	1.18208e+10	9.22406e+09	4.0683e+09	7.58632e+08	1	24.8509	5.19828	0.004854	1.6	3.97614e+10
181	40-45	Meghna_Low_4of4	130.01				1.25346e+08	6.04049e+08	1.08673e+09	1.55429e+09	2.03936e+09	2.60203e+09	3.29839e+09	4.08708e+09	4.79021e+09	5.13282e+09	4.88293e+09	3.99834e+09	2.68678e+09	1.40069e+09	5.93305e+08	2.86505e+08	2.23235e+08	3.69274e+08	1	24.8509	5.19828	0.004854	1.6	3.97614e+10
182	45-50	Meghna_Low_4of4	141.56								6.34655e+06	1.18876e+08	2.40703e+08	2.53796e+08	1.34274e+08	2.41121e+08	1.49296e+09	4.38632e+09	7.83168e+09	9.58488e+09	8.45098e+09	5.46842e+09	2.63785e+09	1.39825e+09	2	24.8509	5.19828	0.004854	1.7	4.22465e+10
183	50-55	Meghna_Low_4of4	151.91							3.08674e+07	7.06144e+07	7.14601e+07	9.09108e+07	1.69136e+08	3.01486e+08	4.12693e+08	5.28551e+08	1.1218e+09	3.05207e+09	6.47243e+09	9.59511e+09	9.77651e+09	6.74643e+09	3.80641e+09	1	24.8509	5.19828	0.004854	1.7	4.22465e+10
184	55-60	Meghna_Low_4of4	136.67								9.75884e+07	1.89262e+08	2.23904e+08	1.37722e+08	1.17866e+08	7.67611e+08	2.74388e+09	5.81897e+09	8.47667e+09	9.05586e+09	7.32039e+09	4.50343e+09	2.06921e+09	7.24097e+08	1	24.8509	5.19828	0.004854	1.7	4.22465e+10
185	60-65	Meghna_Low_4of4	149.43							2.06412e+07	7.49305e+07	1.90862e+08	2.82193e+08	3.06228e+08	3.20083e+08	7.67971e+08	2.45378e+09	5.79062e+09	9.8369e+09	1.24151e+10	1.16901e+10	7.9625e+09	3.63006e+09	8.09822e+08	2	31.4177	6.57192	0.00613667	1.8	5.65518e+10
186	65-70	Meghna_Low_4of4	146.975				4.11786e+07	1.55092e+08	2.441e+08	3.324e+08	4.57759e+08	6.74188e+08	9.27383e+08	1.08313e+09	1.03198e+09	1.0925e+09	2.29481e+09	5.4136e+09	9.55487e+09	1.20066e+10	1.07681e+10	6.80174e+09	2.88609e+09	7.85936e+08	4	31.4174	6.57187	0.00613662	1.8	5.65514e+10
187	70-75	Meghna_Low_4of4	154.46									2.76852e+07	1.86451e+08	3.76858e+08	4.62738e+08	3.01712e+08	4.44658e+08	2.37923e+09	7.04108e+09	1.24809e+10	1.44709e+10	1.11498e+10	5.53082e+09	1.64755e+09	1	31.3891	6.56594	0.00613109	1.8	5.65004e+10
188	75-80	Meghna_Low_4of4	155.385							4.05132e+07	4.8057e+07	6.2302e+07	1.44144e+08	2.8996e+08	4.6371e+08	5.46959e+08	7.80226e+08	2.17136e+09	5.80529e+09	1.08462e+10	1.37974e+10	1.1834e+10	6.61598e+09	2.41061e+09	2	31.0315	6.49115	0.00606124	1.8	5.58568e+10
189	80-85	Meghna_Low_4of4	102.225							2.15941e+07	6.59273e+07	1.33095e+08	1.61423e+08	1.65288e+08	1.78368e+08	3.36055e+08	7.81109e+08	1.43406e+09	2.07829e+09	3.01286e+09	5.23019e+09	8.87748e+09	1.17512e+10	1.93063e+10	2	29.7407	6.22113	0.00580911	1.8	5.35333e+10
190	85-90	Meghna_Low_4of4	141.57							3.95234e+07	1.545e+08	2.45674e+08	2.44326e+08	1.4462e+08	2.5286e+08	1.21759e+09	3.46818e+09	6.35473e+09	8.27431e+09	8.14765e+09	6.43063e+09	4.33859e+09	2.70735e+09	2.71409e+09	1	24.8526	5.19864	0.00485434	1.8	4.47346e+10
191	0-5	Sylhet	108.588	4.84945e+07	5.90647e+06	5.90103e+07	1.31331e+09	3.00899e+09	4.15076e+09	5.03907e+09	5.80254e+09	6.39032e+09	6.82474e+09	7.157e+09	7.3968e+09	7.59961e+09	7.93978e+09	8.79034e+09	1.03854e+10	1.23139e+10	1.36677e+10	1.32377e+10	1.05479e+10	9.81559e+09	497	94.3299	13.0026	0.018425	1.5	1.41495e+11
192	5-10	Sylhet	108.056	2.95465e+07	1.1224e+06	3.04838e+07	1.06346e+09	2.72104e+09	4.03224e+09	5.13018e+09	6.08239e+09	6.86896e+09	7.52895e+09	8.09178e+09	8.47855e+09	8.55859e+09	8.37051e+09	8.40954e+09	9.72985e+09	1.21994e+10	1.36667e+10	1.20532e+10	7.98543e+09	5.41651e+09	199	90.9656	12.5389	0.0177679	1.5	1.36448e+11
193	10-15	Sylhet	123.608	5.82123e+07	6.26434e+06	4.06625e+07	7.39516e+08	1.80269e+09	2.59048e+09	3.23541e+09	3.855e+09	4.47613e+09	5.11876e+09	5.72042e+09	6.19789e+09	6.59683e+09	7.26098e+09	8.70575e+09	1.09484e+10	1.31607e+10	1.42718e+10	1.33896e+10	1.02695e+10	9.00007e+09	188	84.9634	11.7115	0.0165955	1.5	1.27445e+11
194	15-20	Sylhet	126.641	1.20609e+06			2.45211e+08	7.41179e+08	1.16262e+09	1.53792e+09	1.90598e+09	2.30817e+09	2.77096e+09	3.25689e+09	3.7258e+09	4.22875e+09	4.99787e+09	6.52569e+09	9.1736e+09	1.30646e+10	1.70524e+10	1.8039e+10	1.42006e+10	1.07988e+10	100	77.1582	10.6357	0.015071	1.5	1.15737e+11
195	20-25	Sylhet	124.984	3.646e+06		6.12375e+06	2.65023e+08	7.22646e+08	1.09999e+09	1.4227e+09	1.73666e+09	2.08591e+09	2.50747e+09	2.96052e+09	3.38059e+09	3.77893e+09	4.33376e+09	5.61459e+09	8.35934e+09	1.23634e+10	1.57806e+10	1.60811e+10	1.24508e+10	9.768e+09	129	69.8145	9.62339	0.0136366	1.5	1.04722e+11
196	25-30	Sylhet	129.513	4.35594e+06		6.00553e+06	4.23211e+08	1.08987e+09	1.58889e+09	2.03848e+09	2.51785e+09	3.03665e+09	3.59579e+09	4.12762e+09	4.52447e+09	4.69807e+09	4.646e+09	4.64524e+09	5.36719e+09	7.40889e+09	1.04891e+10	1.25397e+10	1.13186e+10	1.0718e+10	144	63.1893	8.71015	0.0123425	1.5	9.4784e+10
197	30-35	Sylhet	117.983	2.12963e+07	289866	9.39062e+06	6.11046e+08	1.47872e+09	2.11963e+09	2.70762e+09	3.29975e+09	3.83224e+09	4.26408e+09	4.59703e+09	4.82519e+09	4.91423e+09	4.7531e+09	4.27791e+09	3.8783e+09	4.64523e+09	7.01858e+09	9.22439e+09	8.82167e+09	8.55426e+09	81	52.4087	7.22413	0.0102368	1.6	8.38539e+10
198	35-40	Sylhet	100.288	7.59475e+06	4.14024e+06	3.3613e+07	6.37432e+08	1.57285e+09	2.34434e+09	3.01241e+09	3.60145e+09	4.07744e+09	4.41453e+09	4.58605e+09	4.56528e+09	4.32161e+09	3.82862e+09	3.23948e+09	3.05994e+09	3.89862e+09	5.69631e+09	6.93782e+09	6.22694e+09	5.78963e+09	84	44.9101	6.1905	0.00877208	1.6	7.18561e+10
199	40-45	Sylhet	96.626	2.49118e+07	6.13732e+06	4.62432e+07	7.63473e+08	1.70726e+09	2.4006e+09	2.90651e+09	3.24089e+09	3.39123e+09	3.41596e+09	3.38657e+09	3.30549e+09	3.10202e+09	2.74142e+09	2.37926e+09	2.51818e+09	3.66197e+09	5.53324e+09	6.6158e+09	5.69339e+09	4.93832e+09	111	38.6118	5.32233	0.00754186	1.6	6.17788e+10
200	45-50	Sylhet	88.3176	2.71127e+07	5.19836e+06	2.89869e+07	6.51336e+08	1.4504e+09	2.043e+09	2.50128e+09	2.82393e+09	2.94635e+09	2.86916e+09	2.65959e+09	2.41033e+09	2.21169e+09	2.09988e+09	2.20663e+09	2.84417e+09	4.01011e+09	5.20056e+09	5.63375e+09	4.91835e+09	5.17779e+09	119	32.188	4.43686	0.00628713	1.7	5.47196e+10
201	50-55	Sylhet	80.0925	1.12999e+07	3.9414e+06	2.62219e+07	5.71847e+08	1.29492e+09	1.84521e+09	2.24386e+09	2.48243e+09	2.54808e+09	2.48825e+09	2.36152e+09	2.19843e+09	2.00645e+09	1.79999e+09	1.63976e+09	1.73149e+09	2.40661e+09	3.77354e+09	5.04049e+09	5.00533e+09	5.1874e+09	48	27.4512	3.78394	0.00536192	1.7	4.66671e+10
202	55-60	Sylhet	82.1497	1.98568e+07	3.08854e+06	2.56595e+07	4.21034e+08	9.14701e+08	1.29094e+09	1.56095e+09	1.72219e+09	1.75784e+09	1.69018e+09	1.5625e+09	1.4101e+09	1.2534e+09	1.12641e+09	1.17276e+09	1.61216e+09	2.56555e+09	3.86535e+09	4.84409e+09	4.73891e+09	5.59323e+09	45	23.0299	3.1745	0.00449833	1.7	3.91509e+10
203	60-65	Sylhet	75.5981	5.70601e+06		1.37631e+06	1.77424e+08	3.86447e+08	5.27208e+08	6.52537e+08	7.70556e+08	8.53888e+08	8.9232e+08	8.95574e+08	8.82481e+08	8.52293e+08	8.60357e+08	1.07057e+09	1.63598e+09	2.71572e+09	3.96457e+09	4.6615e+09	4.42922e+09	5.5256e+09	30	17.6452	2.43225	0.00344655	1.8	3.17613e+10
204	65-70	Sylhet	85.8355	653196		8.46379e+06	8.28875e+07	1.77288e+08	2.58263e+08	3.15658e+08	3.47868e+08	3.5267e+08	3.38768e+08	3.15031e+08	2.87118e+08	2.51177e+08	2.2836e+08	3.22543e+08	7.61592e+08	1.59298e+09	2.43635e+09	2.6829e+09	2.14586e+09	1.77299e+09	16	8.15524	1.12414	0.00159292	1.8	1.46794e+10
205	70-75	Sylhet	86.1138	24416.5			5.03091e+06	1.16897e+07	1.68328e+07	2.0776e+07	2.35927e+07	2.55925e+07	2.74861e+07	3.08276e+07	3.73202e+07	4.6132e+07	5.12513e+07	4.90538e+07	4.8289e+07	7.06163e+07	1.232e+08	1.74039e+08	1.75595e+08	1.8845e+08	6	0.625444	0.0862126	0.000122165	1.8	1.1258e+09
206	75-80	Sylhet	90.795											18343.1	145238	214214	64829.6		284823	3.2053e+06	9.03154e+06	1.23752e+07	9.10705e+06	3.24512e+06	3	0.0209398	0.00288639	4.09007e-06	1.8	3.76916e+07
207	0-5	FoldBelt	106.461				1.66281e+08	6.93085e+08	1.19764e+09	1.68444e+09	2.30801e+09	3.25781e+09	4.63469e+09	6.18624e+09	7.30656e+09	7.5233e+09	7.09042e+09	6.94476e+09	7.51208e+09	8.62615e+09	1.03283e+10	1.13334e+10	9.57154e+09	7.86282e+09	28	69.485	11.6277	0.0135722	1.5	1.04227e+11
208	5-10	FoldBelt	127.469				1.34334e+08	5.18013e+08	8.68154e+08	1.14212e+09	1.45574e+09	1.93445e+09	2.61709e+09	3.34597e+09	3.97415e+09	4.83618e+09	7.07353e+09	1.15209e+10	1.65056e+10	1.78563e+10	1.37183e+10	7.35467e+09	2.78183e+09	1.18794e+09	17	65.8835	11.025	0.0128687	1.5	9.88252e+10
209	10-15	FoldBelt	125.926				1.29255e+08	3.90007e+08	6.36706e+08	8.68429e+08	1.10398e+09	1.43686e+09	1.81927e+09	2.07558e+09	2.01873e+09	2.17325e+09	3.88671e+09	8.7279e+09	1.59255e+10	2.03068e+10	1.72607e+10	9.44424e+09	3.27555e+09	1.27193e+09	14	61.8342	10.3474	0.0120778	1.5	9.27513e+10
210	15-20	FoldBelt	123.486				2.5368e+07	1.42273e+08	2.74205e+08	3.60239e+08	4.59158e+08	6.74706e+08	1.10499e+09	1.76014e+09	2.43978e+09	3.02464e+09	3.7899e+09	5.7236e+09	9.73648e+09	1.50075e+10	1.78598e+10	1.4913e+10	7.89168e+09	2.03952e+09	13	58.1513	9.73111	0.0113584	1.5	8.72269e+10
211	20-25	FoldBelt	119.036				2.41362e+08	8.95744e+08	1.54149e+09	2.20993e+09	3.04717e+09	4.16912e+09	5.49959e+09	6.64485e+09	7.0849e+09	6.5492e+09	5.40601e+09	4.52441e+09	4.76e+09	6.06379e+09	7.27432e+09	7.18172e+09	5.25602e+09	3.56614e+09	13	54.6105	9.13859	0.0106668	1.5	8.19158e+10
212	25-30	FoldBelt	102.771				3.45635e+08	1.14366e+09	1.95681e+09	2.7852e+09	3.67955e+09	4.59348e+09	5.43121e+09	5.99051e+09	6.10341e+09	5.71518e+09	4.84285e+09	3.54397e+09	2.13019e+09	1.55902e+09	3725180054	7.49435e+09	8.18655e+09	7.26132e+09	8	50.992	8.53307	0.00996004	1.5	7.64881e+10
213	30-35	FoldBelt	111.724				4.14408e+08	1.22972e+09	1.95963e+09	2.65198e+09	3.4261e+09	4.35681e+09	5.43199e+09	6.46025e+09	7.16414e+09	7.37497e+09	7.1208e+09	6.46896e+09	5.40802e+09	4.16216e+09	3.31698e+09	3.03425e+09	2.7383e+09	2.98264e+09	5	47.3138	7.91756	0.00924159	1.6	7.57021e+10
214	35-40	FoldBelt	99.1				6.64982e+08	1.91628e+09	3.13751e+09	4.17659e+09	4.88458e+09	5.10064e+09	4.75032e+09	3.91158e+09	2.97494e+09	2.14319e+09	1.37891e+09	6.74772e+08	8.66365e+08	3.27282e+09	7.5015e+09	1.00726e+10	8.21263e+09	4.28358e+09	2	43.7024	7.31321	0.00853618	1.6	6.99238e+10
215	40-45	FoldBelt	88.428			6.10507e+07	6.90636e+08	1.56366e+09	2.3743e+09	2.9973e+09	3.32307e+09	3.32002e+09	3.0056e+09	2.52917e+09	2.03849e+09	1.58563e+09	1.15755e+09	9.43601e+08	1.55078e+09	3.56232e+09	6.93513e+09	9.5645e+09	8.85994e+09	7.41661e+09	5	39.6746	6.6392	0.00774946	1.6	6.34794e+10
216	45-50	FoldBelt	107.92				2.92944e+07	1.66844e+08	2.82856e+08	3.91184e+08	5.1238e+08	6.90456e+08	9.83993e+08	1.41029e+09	1.93976e+09	2.54391e+09	3.28153e+09	4.2652e+09	5.53541e+09	6.72441e+09	7.4331e+09	7.56923e+09	6.84813e+09	7.8127e+09	7	34.3651	5.7507	0.00671238	1.7	5.84207e+10
217	50-55	FoldBelt	87.39					1.28897e+07	8.29234e+07	1.04406e+08	1.56394e+08	2.45333e+08	3.27827e+08	3.14937e+08	2.16546e+08	3.42435e+08	1.22237e+09	2.97579e+09	4.83276e+09	5.90819e+09	6.33312e+09	6.54537e+09	6.06243e+09	6.9037e+09	1	25.0514	4.19214	0.00489318	1.7	4.25874e+10
218	55-60	FoldBelt	88.91						9.41811e+06	3.79864e+07	4.41081e+07	3.90852e+07	3.54749e+07	8.06818e+07	2.37179e+08	3.89596e+08	3.2257e+08	1.38917e+08	6.63663e+08	3.20404e+09	7.33812e+09	9.3379e+09	6.79768e+09	2.71728e+09	2	18.4669	3.09027	0.00360705	1.7	3.13937e+10
219	60-65	FoldBelt	99.76						5.03569e+06	2.03666e+07	2.26047e+07	1.84642e+07	1.79047e+07	5.90858e+07	1.76922e+08	2.54921e+08	1.65172e+08	9.36639e+07	6.77025e+08	2.82561e+09	5.73348e+09	6.57031e+09	4.31003e+09	1.43048e+09	2	12.4339	2.08071	0.00242866	1.8	2.23811e+10
220	65-70	FoldBelt	106.195				6.29835e+07	1.59603e+08	2.41363e+08	3.11147e+08	3.86698e+08	4.93517e+08	6.62569e+08	8.73971e+08	1.04997e+09	1.07356e+09	9.33862e+08	8.40906e+08	1.06743e+09	1.56867e+09	1.88523e+09	1.6393e+09	1.00391e+09	5.2027e+08	2	8.20831	1.37359	0.00160329	1.8	1.4775e+10
221	70-75	FoldBelt	100.71				1.25041e+08	4.00362e+08	6.77905e+08	9.20166e+08	1.09622e+09	1.17229e+09	1.12741e+09	9.6709e+08	7.38604e+08	5.12339e+08	3.3913e+08	2.23065e+08	1.40149e+08	7.66953e+07	4.15914e+07	3.99029e+07	6.7275e+07	2.01114e+08	1	4.92575	0.824282	0.000962124	1.8	8.86635e+09
222	0-5	Interfluve	81.415	3.83904e+08	4.6371e+08	5.48078e+08	2.47083e+09	5.78168e+09	6.2488e+09	5.77452e+09	5.21132e+09	4.88915e+09	4.96319e+09	5.3723e+09	5.89731e+09	6.38871e+09	6.90247e+09	7.41644e+09	7.50451e+09	6.87684e+09	5.51362e+09	3.97365e+09	2.71285e+09	2.87297e+09	12	65.4446	22.2394	0.012783	1.5	9.81669e+10
223	5-10	Interfluve	89.362	1.75833e+07	3.90204e+07	3.45643e+07	1.98631e+08	5.97948e+08	9.74053e+08	1.41875e+09	2.03409e+09	2.69681e+09	3.20575e+09	3.31172e+09	3.27296e+09	3.68336e+09	5.85669e+09	1.02097e+10	1.45159e+10	1.49378e+10	1.05996e+10	4.86851e+09	1.3329e+09	4.96012e+08	7	56.2016	19.0985	0.0109776	1.5	8.43024e+10
224	10-15	Interfluve	82.3925	8.8293e+06	1.89088e+07	1.64866e+07	6.02825e+08	1.79206e+09	1.81031e+09	1.47027e+09	1.1029e+09	8.12279e+08	6.10171e+08	4.76637e+08	4.48486e+08	6.13702e+08	1.94688e+09	5.64504e+09	1.04837e+10	1.3582e+10	1.27848e+10	8.80403e+09	4.47568e+09	2.65831e+09	9	46.7762	15.8955	0.00913658	1.5	7.01643e+10
225	15-20	Interfluve	108	5.83573e+07	1.2174e+08	1.10191e+08	1.16105e+08	1.70504e+08	2.44262e+08	3.42121e+08	4.9856e+08	7.18712e+08	9.55403e+08	1.17508e+09	1.56377e+09	2.59071e+09	4.5712e+09	6.91022e+09	8.50801e+09	8.70965e+09	7.77899e+09	6.24865e+09	4.63479e+09	5.26068e+09	11	40.8585	13.8845	0.0079807	1.5	6.12877e+10
226	20-25	Interfluve	86.87	2.57443e+07	6.10767e+07	5.5166e+07	5.56058e+08	1.62823e+09	1.66374e+09	1.3716e+09	1.09237e+09	9.56829e+08	9.68224e+08	1.04837e+09	1.04221e+09	1.08952e+09	1.74973e+09	3.47897e+09	6.22611e+09	8.64242e+09	8.84843e+09	6.51056e+09	3.48234e+09	2.0196e+09	8	35.0115	11.8976	0.00683864	1.5	5.25173e+10
227	25-30	Interfluve	113.786	2.5212e+07	3.89089e+07	3.47216e+07	4.22772e+08	1.15242e+09	1.1108e+09	8.96462e+08	1.21937e+09	1.62918e+09	1.65081e+09	1.306e+09	8.47909e+08	6.7676e+08	1.08185e+09	2.10476e+09	3.33473e+09	4.14194e+09	4.36597e+09	4.43081e+09	4.34023e+09	6.10731e+09	9	27.2793	9.27005	0.00532834	1.5	4.09189e+10
228	30-35	Interfluve	112.245				3.36646e+08	1.74889e+09	1.50085e+09	1.11269e+09	7.76409e+08	5.14104e+08	3.29953e+08	2.05225e+08	1.32671e+08	1.37226e+08	1.94426e+08	4.2739e+08	7.97216e+08	1.08953e+09	1.30796e+09	1.8503e+09	2.63665e+09	5.3834e+09	6	12.801	4.35003	0.00250035	1.6	2.04815e+10
229	35-40	Interfluve	120.656			8.9862e+07	3.58146e+08	4.30751e+08	3.67635e+08	2.90012e+08	2.38907e+08	2.14514e+08	2.08354e+08	2.0924e+08	2.11877e+08	2.07484e+08	2.00891e+08	2.05485e+08	2.53434e+08	3.88978e+08	6.40926e+08	9.65492e+08	1.21309e+09	2.12453e+09	7	5.51226	1.87318	0.00107668	1.6	8.81962e+09
230	40-45	Interfluve	99.935	1.55076e+08	3.33473e+07	7.59258e+07	2.02535e+08	2.40332e+08	1.85066e+08	1.11625e+08	5.70327e+07	2.58166e+07	1.08765e+07	8.6385e+06	1.17073e+07	1.14687e+07	3.73639e+06	1.17025e+07	9.58782e+07	3.68501e+08	7.6067e+08	9.37975e+08	7.08975e+08	4.00019e+08	4	2.76057	0.938096	0.000539209	1.6	4.41691e+09
231	0-5	Madhupur	109.696	3.13486e+06	124842	9.39574e+06	1.05118e+08	2.37925e+08	3.39069e+08	4.15378e+08	4.74898e+08	5.20434e+08	5.56879e+08	5.80683e+08	5.79515e+08	5.42681e+08	4.67443e+08	3.97943e+08	4.12574e+08	5.42266e+08	7.3868e+08	8.7407e+08	7.93623e+08	7.68061e+08	28	6.23993	79.5076	0.00121882	1.5	9.3599e+09
232	5-10	Madhupur	110.805	21375.7		561900	1.79938e+07	4.87817e+07	7.47023e+07	9.57108e+07	1.12756e+08	1.26913e+08	1.40451e+08	1.54279e+08	1.66199e+08	1.69962e+08	1.59903e+08	1.37382e+08	1.12096e+08	1.1109e+08	1.48414e+08	1.70596e+08	1.25103e+08	6.33236e+07	17	1.42416	18.1463	0.000278175	1.5	2.13624e+09
233	10-15	Madhupur	90.7524	182505		10603.6	2.23878e+06	5.39593e+06	7.73533e+06	9.69212e+06	1.19578e+07	1.46065e+07	1.59235e+07	1.59343e+07	1.49643e+07	1.31745e+07	1.07326e+07	8.86655e+06	9.34901e+06	1.60276e+07	2.82282e+07	3.36231e+07	2.37363e+07	1.08592e+07	17	0.168826	2.15113	3.2976e-05	1.5	2.53239e+08
234	15-20	Madhupur	82.4862	1175.77		21096	313095	662190	932824	1.13159e+06	1.27413e+06	1.37184e+06	1.44218e+06	1.48136e+06	1.44916e+06	1.28627e+06	982552	654190	481062	787277	1.6331e+06	2.45625e+06	2.42195e+06	2.13748e+06	8	0.0152805	0.1947	2.98467e-06	1.5	2.29208e+07
235		West Bengal		1.48211e+09	1.70618e+09	2.11978e+09	1.15645e+10	2.97491e+10	3.09853e+10	2.80912e+10	2.68674e+10	2.73648e+10	2.83431e+10	2.88054e+10	2.94989e+10	3.38265e+10	4.94425e+10	7.99803e+10	1.13611e+11	1.29028e+11	1.15547e+11	8.47696e+10	5.60976e+10	6.00193e+10						9.68899e+11
236		Offshore		3.69526e+07	3.94366e+06	1.5226e+07	8.23157e+09	3.26125e+10	5.86913e+10	8.42062e+10	1.16744e+11	1.46151e+11	1.71015e+11	1.84812e+11	1.81463e+11	1.81197e+11	2.48613e+11	4.75923e+10	8.55079e+10	1.22066e+11	1.32672e+11	1.08564e+11	6.68834e+10	4.2626e+10						2.0197e+12
		G-B total		2.51311e+09	2.56308e+09	3.97369e+09	4.64155e+10	1.37819e+11	2.04748e+11	2.6168e+11	3.27588e+11	3.87712e+11	4.44683e+11	4.8346e+11	4.8942e+11	4.91838e+11	6.06135e+11	5.69042e+11	9.08526e+11	1.28259e+12	1.48011e+12	1.35176e+12	9.5665e+11	7.32135e+11	4690	5119.66				1.11714e+13
